# Supplementary material for: In Vitro Antibacterial Efficacy of Cetirizine and N-Acetylcysteine Alone and in Combination with Cefalexin on Canine Methicillin-Sensitive and -Resistant Staphylococcus pseudintermedius
Source: Pathogens. 2026 May 29;15(6):589. doi: 10.3390/pathogens15060589 (PMC13304878; doi:10.3390/pathogens15060589)
Supplement: Supplementary file 1 [file pathogens-15-00589-s001.zip]

Archive with 9 entries (6 files):
- Supplementary Files/
- Supplementary Files/checkerboard/
- Supplementary Files/checkerboard/Auswertung CB Cetirizin MRSP.xlsx
- Supplementary Files/checkerboard/Auswertung CB Cetirizin SP.xlsx
- Supplementary Files/checkerboard/Auswertung_CB_NAC_MRSP.xlsx
- Supplementary Files/checkerboard/Auswertung_CB_NAC_SP.xlsx
- Supplementary Files/Mikrodilution/
- Supplementary Files/Mikrodilution/Mikrodilution MRSP 23.xlsx
- Supplementary Files/Mikrodilution/Mikrodilution SP 23.xlsx
