# Supplementary material for: In Vitro Antibacterial Efficacy of Cetirizine and N-Acetylcysteine Alone and in Combination with Cefalexin on Canine Methicillin-Sensitive and -Resistant Staphylococcus pseudintermedius
Source: Pathogens. 2026 May 29;15(6):589. doi: 10.3390/pathogens15060589 (PMC13304878; doi:10.3390/pathogens15060589)
Supplement: Supplementary file 1 [file pathogens-15-00589-s001.zip › Supplementary Files/checkerboard/Auswertung CB Cetirizin MRSP.xlsx]

## Sheet: F 2905-1-21
1, CB S, pseudintermedius Cefalexin und Cetirizin
Pippetieren: 11,10,2022
Auslesung: 12,10,2022
		1	2	3	4	5	6	7	8	9	10	11	12
A	X	0.051	0.051	0.051	0.049	0.05	0.051	0.049	0.049	0.284	0.052	0.052	0.052
B	12	0.051	0.187	0.168	0.142	0.143	0.131	0.13	0.121	0.171	0.052	0.052	0.052
C	10	0.052	0.181	0.155	0.134	0.131	0.129	0.118	0.109	0.168	0.052	0.053	0.052
D	8	0.051	0.178	0.152	0.133	0.13	0.125	0.115	0.115	0.17	0.052	0.052	0.052
E	6	0.052	0.159	0.149	0.13	0.128	0.121	0.119	0.11	0.18	0.053	0.052	0.052
F	4	0.051	0.16	0.147	0.132	0.126	0.125	0.128	0.107	0.18	0.052	0.052	0.052
G	2	0.051	0.161	0.147	0.13	0.13	0.121	0.12	0.113	0.171	0.053	0.053	0.052
H	0	0.052	0.269	0.172	0.163	0.166	0.156	0.165	0.139	0.224	0.052	0.052	0.052
	Cet/Cefa	X	0	10	30	40	50	60	80	S, pseudint,	MH-B,	Cetirizin	Cefalexin
	Wachstum
	kein Wachstum
2, CB S, pseudintermedius Cefalexin und Cetirizin
Pippetieren: 11,10,2022
Auslesung: 12,10,2022
		1	2	3	4	5	6	7	8	9	10	11	12
A	X	0.05	0.05	0.051	0.049	0.05	0.051	0.048	0.048	0.202	0.051	0.051	0.052
B	12	0.05	0.195	0.153	0.134	0.129	0.124	0.114	0.107	0.157	0.05	0.05	0.051
C	10	0.051	0.169	0.153	0.128	0.125	0.12	0.113	0.105	0.16	0.052	0.052	0.051
D	8	0.051	0.178	0.149	0.128	0.124	0.119	0.112	0.102	0.169	0.052	0.052	0.052
E	6	0.051	0.168	0.146	0.131	0.123	0.119	0.11	0.101	0.177	0.05	0.05	0.051
F	4	0.051	0.169	0.144	0.13	0.126	0.115	0.111	0.102	0.161	0.051	0.051	0.051
G	2	0.051	0.192	0.162	0.138	0.13	0.123	0.114	0.107	0.162	0.051	0.051	0.052
H	0	0.052	0.319	0.192	0.168	0.162	0.158	0.154	0.151	0.295	0.052	0.052	0.052
	Cet/Cefa	X	0	10	30	40	50	60	80	S, pseudint,	MH-B,	Cetirizin	Cefalexin
	Wachstum
	kein Wachstum
3, CB S, pseudintermedius Cefalexin und Cetirizin
Pippetieren: 11,10,2022
Auslesung: 12,10,2022
		1	2	3	4	5	6	7	8	9	10	11	12
A	X	0.049	0.049	0.049	0.047	0.047	0.046	0.044	0.045	0.277	0.048	0.048	0.052
B	12	0.05	0.199	0.157	0.145	0.143	0.136	0.128	0.122	0.179	0.048	0.049	0.051
C	10	0.05	0.153	0.148	0.13	0.127	0.124	0.12	0.111	0.181	0.049	0.049	0.051
D	8	0.049	0.177	0.144	0.129	0.124	0.122	0.117	0.112	0.169	0.049	0.05	0.051
E	6	0.05	0.17	0.144	0.129	0.123	0.119	0.116	0.111	0.164	0.05	0.051	0.051
F	4	0.051	0.155	0.146	0.128	0.124	0.121	0.12	0.111	0.183	0.051	0.265	0.051
G	2	0.05	0.167	0.143	0.128	0.125	0.12	0.121	0.127	0.165	0.049	0.054	0.051
H	0	0.392	0.19	0.165	0.156	0.16	0.158	0.152	0.142	0.244	0.05	0.051	0.053
	Cet/Cefa	X	0	10	30	40	50	60	80	S, pseudint,	MH-B,	Cetirizin	Cefalexin
	Wachstum
	kein Wachstum
4, CB S, pseudintermedius Cefalexin und Cetirizin
Pippetieren: 13,03,2023
Auslesung: 14,03,2023
durch MaP
		1	2	3	4	5	6	7	8	9	10	11	12
A	X	0.05	0.05	0.051	0.049	0.051	0.051	0.05	0.05	0.331	0.052	0.051	0.052
B	12	0.05	0.258	0.229	0.176	0.183	0.161	0.158	0.149	0.208	0.052	0.052	0.051
C	10	0.05	0.23	0.185	0.164	0.152	0.164	0.137	0.128	0.197	0.052	0.051	0.051
D	8	0.051	0.216	0.182	0.159	0.145	0.144	0.138	0.132	0.182	0.052	0.051	0.051
E	6	0.051	0.212	0.178	0.151	0.149	0.148	0.136	0.124	0.182	0.052	0.051	0.051
F	4	0.051	0.209	0.177	0.155	0.147	0.142	0.133	0.129	0.183	0.052	0.051	0.051
G	2	0.052	0.206	0.179	0.161	0.153	0.145	0.144	0.126	0.182	0.052	0.051	0.051
H	0	0.056	0.265	0.201	0.169	0.168	0.161	0.153	0.146	0.21	0.052	0.052	0.054
	Cet/Cefa	X	0	10	30	40	50	60	80	S, pseudint,	MH-B,	Cetirizin	Cefalexin
	Wachstum
	kein Wachstum
5, CB S, pseudintermedius Cefalexin und Cetirizin
Pippetieren: 13,03,2023
Auslesung: 14,03,2023
durch MaP
		1	2	3	4	5	6	7	8	9	10	11	12
A	X	0.051	0.051	0.052	0.05	0.051	0.051	0.05	0.05	0.301	0.052	0.051	0.052
B	12	0.051	0.248	0.205	0.17	0.17	0.154	0.148	0.141	0.204	0.052	0.051	0.052
C	10	0.051	0.215	0.17	0.148	0.14	0.136	0.132	0.122	0.185	0.052	0.051	0.051
D	8	0.051	0.187	0.169	0.14	0.143	0.13	0.127	0.119	0.178	0.052	0.051	0.051
E	6	0.052	0.193	0.166	0.14	0.14	0.13	0.129	0.12	0.187	0.055	0.051	0.051
F	4	0.051	0.188	0.167	0.138	0.136	0.132	0.127	0.117	0.185	0.052	0.052	0.051
G	2	0.051	0.195	0.166	0.14	0.138	0.131	0.127	0.115	0.186	0.052	0.051	0.051
H	0	0.057	0.235	0.184	0.171	0.171	0.165	0.159	0.152	0.226	0.053	0.052	0.052
	Cet/Cefa	X	0	10	30	40	50	60	80	S, pseudint,	MH-B,	Cetirizin	Cefalexin
	Wachstum
	kein Wachstum
6, CB S, pseudintermedius Cefalexin und Cetirizin
Pippetieren: 27,09,2023
Auslesung: 28,09,2023
durch MaP
		1	2	3	4	5	6	7	8	9	10	11	12
A	X	0.057	0.057	0.057	0.056	0.057	0.058	0.056	0.057	0.231	0.061	0.059	0.059
B	12	0.057	0.205	0.203	0.155	0.151	0.148	0.141	0.133	0.212	0.059	0.059	0.058
C	10	0.357	0.203	0.168	0.152	0.147	0.146	0.14	0.131	0.208	0.061	0.058	0.058
D	8	0.058	0.2	0.167	0.154	0.15	0.147	0.139	0.132	0.21	0.059	0.058	0.057
E	6	0.058	0.205	0.166	0.151	0.149	0.144	0.139	0.13	0.212	0.061	0.058	0.057
F	4	0.058	0.21	0.169	0.153	0.148	0.141	0.141	0.13	0.212	0.059	0.058	0.058
G	2	0.058	0.241	0.17	0.165	0.152	0.147	0.142	0.133	0.215	0.06	0.058	0.059
H	0	0.059	0.375	0.243	0.201	0.192	0.183	0.179	0.16	0.312	0.06	0.058	0.061
	Cet/Cefa	X	0	10	30	40	50	60	80	S, pseudint,	MH-B,	Cetirizin	Cefalexin
	Wachstum
	kein Wachstum

## Sheet: F 2895-1-21
1, CB S, pseudintermedius Cefalexin und Cetirizin
Pippetieren: 24,10,2022
Auslesung: 25,10,2022
		1	2	3	4	5	6	7	8	9	10	11	12
A	X	0.05	0.051	0.05	0.048	0.05	0.051	0.048	0.049	0.308	0.052	0.052	0.052
B	12	0.051	0.288	0.218	0.204	0.212	0.205	0.195	0.184	0.253	0.054	0.052	0.052
C	10	0.051	0.267	0.204	0.202	0.194	0.24	0.232	0.179	0.229	0.051	0.051	0.051
D	8	0.052	0.27	0.209	0.195	0.197	0.191	0.184	0.182	0.236	0.053	0.052	0.052
E	6	0.051	0.251	0.207	0.193	0.19	0.182	0.179	0.18	0.232	0.053	0.052	0.052
F	4	0.051	0.262	0.203	0.187	0.189	0.189	0.181	0.173	0.229	0.053	0.052	0.052
G	2	0.051	0.297	0.31	0.289	0.226	0.267	0.214	0.222	0.283	0.054	0.052	0.052
H	0	0.051	0.495	0.416	0.377	0.357	0.367	0.369	0.331	0.46	0.054	0.054	0.054
	Cet/Cefa	X	0	10	30	40	50	60	80	S, pseudint,	MH-B,	Cetirizin	Cefalexin
	Wachstum
	kein Wachstum
2, CB S, pseudintermedius Cefalexin und Cetirizin
Pippetieren: 24,10,2022
Auslesung: 25,10,2022
		1	2	3	4	5	6	7	8	9	10	11	12
A	X	0.051	0.053	0.052	0.05	0.052	0.052	0.05	0.052	0.38	0.054	0.052	0.055
B	12	0.051	0.329	0.24	0.24	0.238	0.234	0.222	0.231	0.282	0.054	0.053	0.053
C	10	0.052	0.284	0.218	0.206	0.202	0.193	0.198	0.191	0.256	0.055	0.052	0.052
D	8	0.051	0.26	0.207	0.205	0.203	0.198	0.191	0.21	0.247	0.054	0.054	0.052
E	6	0.052	0.257	0.218	0.193	0.187	0.196	0.19	0.17	0.235	0.053	0.052	0.052
F	4	0.05	0.276	0.188	0.196	0.19	0.201	0.194	0.181	0.249	0.053	0.052	0.052
G	2	0.051	0.291	0.225	0.212	0.209	0.21	0.199	0.19	0.277	0.053	0.053	0.052
H	0	0.051	0.341	0.294	0.276	0.254	0.274	0.256	0.233	0.34	0.054	0.053	0.053
	Cet/Cefa	X	0	10	30	40	50	60	80	S, pseudint,	MH-B,	Cetirizin	Cefalexin
	Wachstum
	kein Wachstum
3, CB S, pseudintermedius Cefalexin und Cetirizin
Pippetieren: 16,01,2023
Auslesung: 17,01,2023
durch MaP
		1	2	3	4	5	6	7	8	9	10	11	12
A	X	0.05	0.051	0.05	0.049	0.05	0.051	0.049	0.05	0.355	0.052	0.05	0.052
B	12	0.051	0.268	0.24	0.227	0.218	0.216	0.211	0.207	0.278	0.052	0.051	0.051
C	10	0.05	0.267	0.23	0.209	0.203	0.204	0.198	0.193	0.264	0.051	0.05	0.05
D	8	0.051	0.281	0.227	0.21	0.201	0.204	0.187	0.185	0.256	0.051	0.051	0.051
E	6	0.051	0.27	0.229	0.205	0.189	0.199	0.192	0.19	0.25	0.052	0.051	0.051
F	4	0.05	0.268	0.233	0.199	0.195	0.201	0.193	0.183	0.251	0.052	0.051	0.05
G	2	0.051	0.359	0.256	0.224	0.218	0.215	0.206	0.195	0.271	0.051	0.051	0.051
H	0	0.052	0.52	0.442	0.412	0.397	0.396	0.378	0.347	0.443	0.052	0.051	0.052
	Cet/Cefa	X	0	10	30	40	50	60	80	S, pseudint,	MH-B,	Cetirizin	Cefalexin
	Wachstum
	kein Wachstum
4, CB S, pseudintermedius Cefalexin und Cetirizin
Pippetieren: 16,03,2023
Auslesung: 17,03,2023
durch MaP
		1	2	3	4	5	6	7	8	9	10	11	12
A	X	0.05	0.05	0.05	0.049	0.05	0.05	0.048	0.049	0.428	0.05	0.05	0.051
B	12	0.05	0.397	0.257	0.234	0.221	0.219	0.216	0.214	0.289	0.051	0.05	0.052
C	10	0.05	0.288	0.235	0.212	0.207	0.204	0.201	0.193	0.261	0.052	0.05	0.051
D	8	0.05	0.282	0.234	0.211	0.205	0.202	0.194	0.186	0.264	0.051	0.05	0.051
E	6	0.051	0.266	0.226	0.212	0.194	0.189	0.194	0.184	0.258	0.051	0.051	0.051
F	4	0.05	0.273	0.23	0.207	0.203	0.206	0.195	0.175	0.257	0.052	0.05	0.051
G	2	0.05	0.284	0.234	0.214	0.209	0.202	0.198	0.184	0.267	0.051	0.05	0.051
H	0	0.05	0.393	0.279	0.246	0.252	0.238	0.259	0.215	0.317	0.051	0.051	0.051
	Cet/Cefa	X	0	10	30	40	50	60	80	S, pseudint,	MH-B,	Cetirizin	Cefalexin
	Wachstum
5, CB S, pseudintermedius Cefalexin und Cetirizin
Pippetieren: 16,03,2023
Auslesung: 17,03,2023
durch MaP
		1	2	3	4	5	6	7	8	9	10	11	12
A	X	0.05	0.049	0.049	0.047	0.047	0.047	0.046	0.045	0.446	0.047	0.047	0.049
B	12	0.05	0.317	0.348	0.265	0.293	0.259	0.24	0.243	0.306	0.048	0.048	0.049
C	10	0.05	0.329	0.251	0.228	0.221	0.217	0.219	0.223	0.275	0.049	0.047	0.048
D	8	0.05	0.3	0.225	0.222	0.213	0.211	0.211	0.194	0.263	0.048	0.048	0.049
E	6	0.05	0.296	0.235	0.211	0.217	0.208	0.211	0.197	0.262	0.047	0.048	0.049
F	4	0.049	0.316	0.236	0.217	0.222	0.214	0.204	0.192	0.259	0.048	0.047	0.048
G	2	0.049	0.312	0.231	0.213	0.213	0.212	0.205	0.199	0.264	0.047	0.047	0.048
H	0	0.049	0.363	0.307	0.251	0.242	0.25	0.237	0.227	0.305	0.047	0.048	0.049
	Cet/Cefa	X	0	10	30	40	50	60	80	S, pseudint,	MH-B,	Cetirizin	Cefalexin
	Wachstum
6, CB S, pseudintermedius Cefalexin und Cetirizin
Pippetieren: 24,10,2022
Auslesung: 25,10,2022
		1	2	3	4	5	6	7	8	9	10	11	12
A	X	0.05	0.05	0.05	0.048	0.05	0.05	0.05	0.048	0.321	0.052	0.051	0.052
B	12	0.05	0.261	0.226	0.221	0.21	0.197	0.203	0.192	0.259	0.051	0.051	0.052
C	10	0.05	0.254	0.217	0.203	0.194	0.196	0.197	0.186	0.236	0.052	0.052	0.052
D	8	0.05	0.256	0.206	0.201	0.198	0.195	0.192	0.219	0.238	0.053	0.051	0.054
E	6	0.05	0.257	0.216	0.201	0.195	0.192	0.186	0.181	0.234	0.052	0.052	0.052
F	4	0.051	0.257	0.21	0.202	0.188	0.194	0.188	0.174	0.24	0.052	0.051	0.052
G	2	0.05	0.3	0.231	0.216	0.221	0.221	0.203	0.209	0.276	0.052	0.052	0.354
H	0	0.05	0.426	0.385	0.373	0.38	0.36	0.344	0.305	0.458	0.052	0.053	0.053
	Cet/Cefa	X	0	10	30	40	50	60	80	S, pseudint,	MH-B,	Cetirizin	Cefalexin
	Wachstum
	kein Wachstum

## Sheet: F 1601-2-21
1, CB S, pseudintermedius Cefalexin und Cetirizin
Pippetieren: 16,11,2022
Auslesung: 17,11,2022
		1	2	3	4	5	6	7	8	9	10	11	12
A	X	0.053	0.051	0.052	0.05	0.052	0.052	0.05	0.051	0.284	0.054	0.052	0.053
B	12	0.052	0.23	0.182	0.165	0.163	0.151	0.157	0.151	0.226	0.053	0.052	0.053
C	10	0.051	0.229	0.183	0.165	0.156	0.151	0.146	0.142	0.226	0.053	0.052	0.052
D	8	0.052	0.222	0.165	0.152	0.152	0.151	0.152	0.142	0.206	0.053	0.052	0.052
E	6	0.052	0.203	0.168	0.157	0.159	0.157	0.16	0.142	0.214	0.053	0.052	0.053
F	4	0.052	0.221	0.17	0.16	0.149	0.149	0.139	0.133	0.218	0.054	0.053	0.052
G	2	0.052	0.316	0.288	0.248	0.184	0.173	0.179	0.141	0.231	0.053	0.057	0.053
H	0	0.053	0.444	0.259	0.27	0.254	0.247	0.23	0.218	0.383	0.053	0.052	0.054
	Cet/Cefa	X	0	10	30	40	50	60	80	S, pseudint,	MH-B,	Cetirizin	Cefalexin
	Wachstum
	kein Wachstum
2, CB S, pseudintermedius Cefalexin und Cetirizin
Pippetieren: 16,11,2022
Auslesung: 17,11,2022
		1	2	3	4	5	6	7	8	9	10	11	12
A	X	0.051	0.051	0.052	0.05	0.052	0.052	0.05	0.05	0.349	0.053	0.052	0.052
B	12	0.052	0.278	0.166	0.178	0.154	0.149	0.149	0.139	0.23	0.056	0.053	0.052
C	10	0.051	0.218	0.162	0.16	0.158	0.143	0.143	0.132	0.209	0.052	0.052	0.052
D	8	0.052	0.212	0.166	0.153	0.156	0.152	0.144	0.134	0.211	0.053	0.053	0.052
E	6	0.052	0.212	0.163	0.149	0.157	0.151	0.132	0.127	0.211	0.052	0.052	0.052
F	4	0.052	0.211	0.169	0.145	0.14	0.141	0.134	0.119	0.213	0.053	0.056	0.053
G	2	0.052	0.208	0.157	0.155	0.153	0.148	0.137	0.119	0.213	0.054	0.052	0.052
H	0	0.052	0.284	0.254	0.217	0.23	0.219	0.214	0.184	0.302	0.053	0.052	0.053
	Cet/Cefa	X	0	10	30	40	50	60	80	S, pseudint,	MH-B,	Cetirizin	Cefalexin
	Wachstum
	kein Wachstum
3, CB S, pseudintermedius Cefalexin und Cetirizin
Pippetieren: 20,12,2022
Auslesung: 21,12,2022
durch MaP
		1	2	3	4	5	6	7	8	9	10	11	12
A	X	0.05	0.05	0.051	0.05	0.051	0.051	0.049	0.05	0.257	0.052	0.051	0.053
B	12	0.05	0.211	0.172	0.164	0.159	0.157	0.159	0.149	0.208	0.052	0.051	0.051
C	10	0.051	0.214	0.174	0.166	0.159	0.161	0.159	0.144	0.22	0.051	0.051	0.051
D	8	0.05	0.215	0.172	0.168	0.157	0.155	0.156	0.15	0.212	0.052	0.051	0.052
E	6	0.051	0.21	0.167	0.16	0.163	0.155	0.146	0.148	0.209	0.052	0.051	0.052
F	4	0.051	0.213	0.168	0.161	0.156	0.157	0.155	0.143	0.207	0.052	0.051	0.051
G	2	0.051	0.22	0.165	0.161	0.156	0.156	0.153	0.144	0.212	0.052	0.051	0.052
H	0	0.053	0.395	0.176	0.166	0.165	0.167	0.171	0.155	0.346	0.054	0.052	0.053
	Cet/Cefa	X	0	10	30	40	50	60	80	S, pseudint,	MH-B,	Cetirizin	Cefalexin
	Wachstum
	kein Wachstum
4, CB S, pseudintermedius Cefalexin und Cetirizin
Pippetieren: 14,03,2023
Auslesung: 15,03,2023
durch MaP
		1	2	3	4	5	6	7	8	9	10	11	12
A	X	0.05	0.05	0.051	0.049	0.05	0.051	0.049	0.049	0.352	0.051	0.05	0.051
B	12	0.05	0.241	0.178	0.169	0.173	0.236	0.163	0.146	0.258	0.05	0.05	0.051
C	10	0.05	0.206	0.172	0.162	0.16	0.156	0.147	0.134	0.207	0.05	0.05	0.051
D	8	0.051	0.209	0.167	0.158	0.156	0.151	0.148	0.136	0.212	0.051	0.051	0.051
E	6	0.053	0.197	0.164	0.162	0.16	0.157	0.143	0.136	0.204	0.051	0.05	0.05
F	4	0.05	0.192	0.164	0.154	0.157	0.146	0.14	0.132	0.202	0.05	0.05	0.05
G	2	0.05	0.197	0.172	0.157	0.149	0.155	0.141	0.132	0.187	0.051	0.05	0.194
H	0	0.05	0.23	0.179	0.173	0.175	0.163	0.164	0.151	0.227	0.05	0.05	0.051
	Cet/Cefa	X	0	10	30	40	50	60	80	S, pseudint,	MH-B,	Cetirizin	Cefalexin
	Wachstum
5, CB S, pseudintermedius Cefalexin und Cetirizin
Pippetieren: 14,03,2023
Auslesung: 15,03,2023
durch MaP
		1	2	3	4	5	6	7	8	9	10	11	12
A	X	0.05	0.05	0.051	0.049	0.051	0.05	0.049	0.05	0.289	0.051	0.052	0.052
B	12	0.05	0.254	0.177	0.159	0.159	0.149	0.136	0.131	0.2	0.052	0.052	0.051
C	10	0.051	0.239	0.178	0.162	0.155	0.149	0.146	0.135	0.2	0.053	0.052	0.053
D	8	0.05	0.227	0.165	0.156	0.149	0.146	0.14	0.13	0.192	0.052	0.053	0.051
E	6	0.051	0.213	0.168	0.168	0.156	0.147	0.141	0.132	0.184	0.056	0.051	0.051
F	4	0.05	0.216	0.168	0.15	0.15	0.15	0.142	0.13	0.189	0.056	0.051	0.051
G	2	0.051	0.227	0.173	0.153	0.152	0.148	0.14	0.13	0.189	0.052	0.052	0.051
H	0	0.05	0.442	0.194	0.181	0.179	0.183	0.179	0.165	0.289	0.052	0.051	0.052
	Cet/Cefa	X	0	10	30	40	50	60	80	S, pseudint,	MH-B,	Cetirizin	Cefalexin
	Wachstum
6, CB S, pseudintermedius Cefalexin und Cetirizin
Pippetieren: 13,04,2023
Auslesung: 14,04,2023
durch MaP
		1	2	3	4	5	6	7	8	9	10	11	12
A	X	0.049	0.05	0.05	0.049	0.051	0.05	0.048	0.05	0.257	0.052	0.052	0.053
B	12	0.052	0.223	0.182	0.167	0.162	0.157	0.153	0.145	0.214	0.052	0.052	0.052
C	10	0.05	0.211	0.175	0.162	0.158	0.146	0.149	0.138	0.207	0.052	0.052	0.052
D	8	0.05	0.219	0.17	0.165	0.155	0.153	0.146	0.138	0.208	0.052	0.052	0.053
E	6	0.05	0.218	0.168	0.159	0.159	0.153	0.147	0.141	0.197	0.053	0.052	0.052
F	4	0.05	0.21	0.169	0.157	0.156	0.152	0.145	0.143	0.212	0.055	0.052	0.052
G	2	0.052	0.219	0.172	0.159	0.166	0.164	0.147	0.141	0.21	0.052	0.052	0.052
H	0	0.05	0.349	0.197	0.187	0.19	0.208	0.187	0.182	0.366	0.052	0.052	0.054
	Cet/Cefa	X	0	10	30	40	50	60	80	S, pseudint,	MH-B,	Cetirizin	Cefalexin
	Wachstum

## Sheet: F 1884-1-21
1, CB S, pseudintermedius Cefalexin und Cetirizin
Pippetieren: 17,10,22
Auslesung: 18,10,22
		1	2	3	4	5	6	7	8	9	10	11	12
A	X	0.052	0.053	0.054	0.052	0.055	0.054	0.051	0.052	0.292	0.055	0.054	0.055
B	12	0.051	0.229	0.155	0.142	0.139	0.135	0.131	0.12	0.187	0.054	0.053	0.06
C	10	0.053	0.201	0.16	0.135	0.134	0.133	0.155	0.118	0.18	0.054	0.053	0.054
D	8	0.052	0.183	0.147	0.14	0.133	0.129	0.123	0.117	0.198	0.055	0.053	0.053
E	6	0.052	0.188	0.144	0.132	0.136	0.152	0.123	0.115	0.194	0.056	0.054	0.054
F	4	0.052	0.183	0.143	0.133	0.132	0.132	0.123	0.115	0.201	0.056	0.054	0.053
G	2	0.051	0.204	0.146	0.135	0.13	0.129	0.123	0.119	0.187	0.057	0.054	0.054
H	0	0.052	0.258	0.15	0.147	0.146	0.145	0.137	0.137	0.225	0.056	0.055	0.054
	Cet/Cefa	X	0	10	30	40	50	60	80	S, pseudint,	MH-B,	Cetirizin	Cefalexin
	Wachstum
	kein Wachstum
2, CB S, pseudintermedius Cefalexin und Cetirizin
Pippetieren: 17,10,22
Auslesung: 18,10,22
		1	2	3	4	5	6	7	8	9	10	11	12
A	X	0.054	0.056	0.056	0.056	0.057	0.058	0.054	0.052	0.309	0.055	0.054	0.054
B	12	0.053	0.187	0.156	0.144	0.137	0.137	0.141	0.125	0.196	0.055	0.055	0.055
C	10	0.053	0.185	0.152	0.14	0.138	0.131	0.124	0.118	0.2	0.054	0.052	0.052
D	8	0.054	0.181	0.15	0.142	0.137	0.132	0.126	0.116	0.184	0.054	0.054	0.054
E	6	0.055	0.201	0.154	0.14	0.141	0.14	0.124	0.115	0.186	0.075	0.054	0.054
F	4	0.052	0.191	0.146	0.146	0.134	0.131	0.125	0.114	0.18	0.055	0.056	0.053
G	2	0.054	0.181	0.144	0.136	0.135	0.137	0.129	0.118	0.207	0.055	0.055	0.053
H	0	0.053	0.26	0.175	0.161	0.168	0.167	0.153	0.152	0.244	0.056	0.054	0.054
	Cet/Cefa	X	0	10	30	40	50	60	80	S, pseudint,	MH-B,	Cetirizin	Cefalexin
	Wachstum
	kein Wachstum
3, CB S, pseudintermedius Cefalexin und Cetirizin
Pippetieren: 04,01,2023
Auslesung: 05,01,2023
durch MaP
		1	2	3	4	5	6	7	8	9	10	11	12
A	X	0.051	0.052	0.052	0.05	0.051	0.052	0.049	0.05	0.366	0.053	0.052	0.054
B	12	0.051	0.26	0.175	0.157	0.158	0.154	0.151	0.145	0.226	0.054	0.051	0.052
C	10	0.051	0.231	0.163	0.153	0.159	0.148	0.141	0.139	0.207	0.053	0.052	0.052
D	8	0.051	0.231	0.16	0.146	0.146	0.143	0.14	0.137	0.2	0.052	0.052	0.052
E	6	0.051	0.222	0.153	0.143	0.144	0.147	0.136	0.133	0.204	0.053	0.052	0.052
F	4	0.051	0.226	0.154	0.146	0.139	0.141	0.136	0.131	0.209	0.053	0.051	0.052
G	2	0.051	0.219	0.152	0.14	0.139	0.137	0.133	0.131	0.196	0.052	0.052	0.052
H	0	0.051	0.253	0.173	0.156	0.159	0.159	0.151	0.157	0.237	0.052	0.052	0.054
	Cet/Cefa	X	0	10	30	40	50	60	80	S, pseudint,	MH-B,	Cetirizin	Cefalexin
	Wachstum
	kein Wachstum
4, CB S, pseudintermedius Cefalexin und Cetirizin
Pippetieren: 09,03,2023
Auslesung: 10,03,2023
durch MaP
		1	2	3	4	5	6	7	8	9	10	11	12
A	X	0.051	0.051	0.052	0.05	0.051	0.051	0.05	0.051	0.306	0.056	0.053	0.052
B	12	0.05	0.281	0.214	0.196	0.19	0.186	0.179	0.171	0.233	0.052	0.052	0.051
C	10	0.051	0.261	0.198	0.184	0.18	0.176	0.17	0.161	0.215	0.052	0.052	0.051
D	8	0.051	0.253	0.2	0.175	0.172	0.164	0.165	0.158	0.206	0.052	0.052	0.051
E	6	0.05	0.24	0.2	0.176	0.18	0.168	0.164	0.152	0.211	0.052	0.052	0.052
F	4	0.053	0.238	0.193	0.181	0.176	0.173	0.163	0.157	0.214	0.052	0.051	0.051
G	2	0.051	0.284	0.226	0.194	0.194	0.178	0.175	0.169	0.241	0.051	0.051	0.051
H	0	0.051	0.414	0.294	0.287	0.272	0.252	0.246	0.224	0.366	0.053	0.052	0.052
	Cet/Cefa	X	0	10	30	40	50	60	80	S, pseudint,	MH-B,	Cetirizin	Cefalexin
	Wachstum
	kein Wachstum
5, CB S, pseudintermedius Cefalexin und Cetirizin
Pippetieren: 09,03,2023
Auslesung: 10,03,2023
durch MaP
		1	2	3	4	5	6	7	8	9	10	11	12
A	X	0.051	0.051	0.051	0.053	0.051	0.052	0.05	0.05	0.29	0.055	0.052	0.053
B	12	0.052	0.29	0.208	0.199	0.186	0.179	0.174	0.162	0.228	0.052	0.051	0.052
C	10	0.052	0.244	0.192	0.173	0.168	0.168	0.164	0.152	0.202	0.052	0.051	0.054
D	8	0.055	0.244	0.18	0.168	0.17	0.159	0.155	0.149	0.202	0.053	0.052	0.052
E	6	0.052	0.235	0.177	0.164	0.16	0.159	0.157	0.147	0.203	0.052	0.051	0.058
F	4	0.051	0.237	0.174	0.162	0.161	0.159	0.154	0.146	0.203	0.052	0.052	0.053
G	2	0.051	0.276	0.185	0.177	0.173	0.169	0.166	0.16	0.235	0.053	0.052	0.052
H	0	0.051	0.403	0.272	0.242	0.237	0.254	0.255	0.236	0.361	0.052	0.052	0.052
	Cet/Cefa	X	0	10	30	40	50	60	80	S, pseudint,	MH-B,	Cetirizin	Cefalexin
	Wachstum
	kein Wachstum
6, CB S, pseudintermedius Cefalexin und Cetirizin
Pippetieren: 19,04,2023
Auslesung: 20,04,2023
		1	2	3	4	5	6	7	8	9	10	11	12
A	X	0.052	0.051	0.051	0.05	0.05	0.051	0.05	0.05	0.346	0.052	0.052	0.052
B	12	0.051	0.206	0.154	0.144	0.145	0.138	0.132	0.133	0.205	0.052	0.051	0.053
C	10	0.051	0.193	0.146	0.134	0.133	0.127	0.129	0.119	0.204	0.052	0.057	0.052
D	8	0.052	0.195	0.14	0.136	0.136	0.128	0.124	0.118	0.196	0.052	0.055	0.052
E	6	0.052	0.193	0.141	0.132	0.147	0.127	0.127	0.118	0.192	0.052	0.052	0.052
F	4	0.052	0.193	0.143	0.128	0.13	0.128	0.122	0.115	0.193	0.052	0.053	0.052
G	2	0.051	0.239	0.142	0.13	0.134	0.129	0.128	0.122	0.211	0.055	0.052	0.052
H	0	0.053	0.368	0.219	0.192	0.179	0.174	0.166	0.174	0.321	0.053	0.051	0.055
	Cet/Cefa	X	0	10	30	40	50	60	80	S, pseudint,	MH-B,	Cetirizin	Cefalexin
	Wachstum
	kein Wachstum

## Sheet: F 1203-1-21
1, CB S, pseudintermedius Cefalexin und Cetirizin
Pippetieren: 11,10,2022
Auslesung: 12,10,2022
		1	2	3	4	5	6	7	8	9	10	11	12
A	X	0.06	0.052	0.052	0.05	0.053	0.053	0.05	0.05	0.343	0.053	0.052	0.052
B	12	0.057	0.236	0.139	0.117	0.122	0.138	0.134	0.114	0.235	0.052	0.052	0.051
C	10	0.052	0.217	0.134	0.127	0.124	0.137	0.124	0.11	0.235	0.052	0.052	0.053
D	8	0.055	0.228	0.136	0.122	0.124	0.126	0.121	0.109	0.231	0.052	0.052	0.052
E	6	0.052	0.219	0.132	0.122	0.121	0.127	0.123	0.109	0.228	0.052	0.052	0.052
F	4	0.052	0.201	0.138	0.125	0.121	0.128	0.122	0.109	0.243	0.054	0.053	0.056
G	2	0.051	0.205	0.141	0.126	0.122	0.129	0.125	0.112	0.249	0.051	0.052	0.052
H	0	0.052	0.349	0.191	0.186	0.182	0.196	0.205	0.182	0.353	0.053	0.053	0.053
	Cet/Cefa	X	0	10	30	40	50	60	80	S, pseudint,	MH-B,	Cetirizin	Cefalexin
	Wachstum
	kein Wachstum
2, CB S, pseudintermedius Cefalexin und Cetirizin
Pippetieren: 11,10,2022
Auslesung: 12,10,2022
		1	2	3	4	5	6	7	8	9	10	11	12
A	X	0.049	0.048	0.049	0.046	0.049	0.05	0.048	0.05	0.313	0.055	0.053	0.053
B	12	0.05	0.216	0.138	0.122	0.116	0.116	0.134	0.122	0.219	0.056	0.055	0.053
C	10	0.05	0.219	0.128	0.115	0.106	0.135	0.123	0.132	0.233	0.054	0.053	0.053
D	8	0.05	0.183	0.117	0.104	0.119	0.128	0.124	0.118	0.229	0.054	0.053	0.052
E	6	0.051	0.221	0.137	0.117	0.125	0.127	0.123	0.119	0.218	0.054	0.054	0.053
F	4	0.05	0.224	0.135	0.116	0.116	0.12	0.122	0.118	0.214	0.054	0.053	0.054
G	2	0.05	0.234	0.113	0.112	0.121	0.117	0.116	0.119	0.213	0.053	0.052	0.054
H	0	0.051	0.243	0.134	0.139	0.146	0.15	0.154	0.153	0.264	0.055	0.053	0.053
	Cet/Cefa	X	0	10	30	40	50	60	80	S, pseudint,	MH-B,	Cetirizin	Cefalexin
	Wachstum
	kein Wachstum
3, CB S, pseudintermedius Cefalexin und Cetirizin
Pippetieren: 11,10,2022
Auslesung: 12,10,2022
		1	2	3	4	5	6	7	8	9	10	11	12
A	X	0.054	0.054	0.053	0.05	0.052	0.052	0.05	0.053	0.327	0.054	0.052	0.053
B	12	0.055	0.232	0.134	0.124	0.117	0.12	0.132	0.11	0.244	0.055	0.052	0.052
C	10	0.051	0.213	0.13	0.121	0.125	0.131	0.13	0.104	0.218	0.054	0.053	0.053
D	8	0.051	0.221	0.128	0.124	0.125	0.121	0.124	0.111	0.227	0.056	0.054	0.053
E	6	0.051	0.22	0.138	0.128	0.127	0.126	0.123	0.102	0.214	0.054	0.053	0.053
F	4	0.051	0.21	0.132	0.124	0.119	0.12	0.119	0.103	0.23	0.055	0.054	0.053
G	2	0.051	0.227	0.13	0.126	0.126	0.121	0.115	0.104	0.244	0.055	0.054	0.053
H	0	0.05	0.285	0.149	0.133	0.134	0.137	0.14	0.133	0.254	0.054	0.053	0.053
	Cet/Cefa	X	0	10	30	40	50	60	80	S, pseudint,	MH-B,	Cetirizin	Cefalexin
	Wachstum
4, CB S, pseudintermedius Cefalexin und Cetirizin
Pippetieren: 19,04,2023
Auslesung: 20,04,2023
		1	2	3	4	5	6	7	8	9	10	11	12
A	X	0.051	0.051	0.051	0.05	0.053	0.05	0.049	0.05	0.267	0.051	0.051	0.054
B	12	0.051	0.22	0.141	0.124	0.133	0.132	0.129	0.118	0.201	0.052	0.051	0.052
C	10	0.05	0.219	0.143	0.126	0.129	0.134	0.127	0.118	0.205	0.052	0.051	0.052
D	8	0.051	0.23	0.142	0.124	0.133	0.127	0.126	0.111	0.209	0.051	0.051	0.052
E	6	0.051	0.215	0.14	0.122	0.118	0.13	0.127	0.123	0.2	0.052	0.051	0.052
F	4	0.052	0.215	0.146	0.129	0.124	0.124	0.127	0.118	0.222	0.052	0.052	0.055
G	2	0.052	0.352	0.155	0.126	0.13	0.126	0.122	0.138	0.22	0.051	0.052	0.053
H	0	0.051	0.447	0.267	0.235	0.217	0.215	0.256	0.244	0.465	0.053	0.052	0.054
	Cet/Cefa	X	0	10	30	40	50	60	80	S, pseudint,	MH-B,	Cetirizin	Cefalexin
	Wachstum
5, CB S, pseudintermedius Cefalexin und Cetirizin
Pippetieren: 19,04,2023
Auslesung: 20,04,2023
		1	2	3	4	5	6	7	8	9	10	11	12
A	X	0.053	0.05	0.052	0.05	0.051	0.051	0.05	0.05	0.287	0.053	0.053	0.054
B	12	0.053	0.214	0.146	0.124	0.134	0.131	0.13	0.123	0.198	0.053	0.053	0.053
C	10	0.053	0.24	0.141	0.136	0.129	0.131	0.13	0.12	0.227	0.053	0.051	0.052
D	8	0.053	0.231	0.145	0.131	0.128	0.127	0.128	0.123	0.22	0.053	0.05	0.051
E	6	0.053	0.233	0.146	0.13	0.125	0.128	0.13	0.12	0.213	0.053	0.052	0.052
F	4	0.051	0.239	0.136	0.126	0.13	0.132	0.123	0.117	0.219	0.053	0.051	0.051
G	2	0.051	0.376	0.16	0.142	0.137	0.131	0.127	0.137	0.282	0.054	0.051	0.051
H	0	0.052	0.485	0.3	0.264	0.244	0.236	0.256	0.254	0.457	0.054	0.052	0.053
	Cet/Cefa	X	0	10	30	40	50	60	80	S, pseudint,	MH-B,	Cetirizin	Cefalexin
	Wachstum
6, CB S, pseudintermedius Cefalexin und Cetirizin
Pippetieren: 27,09,2023
Auslesung: 28,09,2023
durch MaP
		1	2	3	4	5	6	7	8	9	10	11	12
A	X	0.058	0.058	0.058	0.057	0.059	0.06	0.058	0.058	0.291	0.059	0.057	0.061
B	12	0.058	0.242	0.165	0.145	0.145	0.152	0.146	0.144	0.238	0.059	0.057	0.057
C	10	0.466	0.236	0.149	0.151	0.145	0.14	0.141	0.144	0.264	0.059	0.057	0.057
D	8	0.058	0.232	0.143	0.148	0.141	0.141	0.142	0.137	0.225	0.059	0.057	0.057
E	6	0.058	0.242	0.155	0.147	0.137	0.142	0.139	0.135	0.246	0.059	0.057	0.057
F	4	0.058	0.246	0.149	0.143	0.136	0.134	0.144	0.135	0.208	0.058	0.057	0.057
G	2	0.06	0.286	0.154	0.143	0.144	0.149	0.147	0.139	0.217	0.058	0.057	0.057
H	0	0.059	0.439	0.245	0.217	0.219	0.239	0.228	0.256	0.383	0.059	0.058	0.06
	Cet/Cefa	X	0	10	30	40	50	60	80	S, pseudint,	MH-B,	Cetirizin	Cefalexin
	Wachstum
	kein Wachstum
