# Supplementary material for: In Vitro Antibacterial Efficacy of Cetirizine and N-Acetylcysteine Alone and in Combination with Cefalexin on Canine Methicillin-Sensitive and -Resistant Staphylococcus pseudintermedius
Source: Pathogens. 2026 May 29;15(6):589. doi: 10.3390/pathogens15060589 (PMC13304878; doi:10.3390/pathogens15060589)
Supplement: Supplementary file 1 [file pathogens-15-00589-s001.zip › Supplementary Files/checkerboard/Auswertung CB Cetirizin SP.xlsx]

## Sheet: F 4053-1-22
1, CB S, pseudintermedius Cefalexin und Cetirizin
Pippetieren: 09,11,2022
Auslesung: 10,11,2022
		1	2	3	4	5	6	7	8	9	10	11	12
A	X	0.051	0.051	0.298	0.049	0.051	0.052	0.049	0.049	0.254	0.054	0.052	0.053
B	6	0.053	0.196	0.152	0.121	0.114	0.082	0.061	0.059	0.213	0.054	0.053	0.053
C	5	0.053	0.183	0.139	0.127	0.115	0.099	0.059	0.059	0.198	0.054	0.054	0.053
D	4	0.052	0.193	0.145	0.127	0.112	0.108	0.059	0.059	0.185	0.054	0.053	0.053
E	3	0.052	0.188	0.142	0.117	0.115	0.101	0.058	0.065	0.195	0.054	0.053	0.053
F	2	0.053	0.193	0.146	0.119	0.114	0.09	0.058	0.06	0.182	0.055	0.054	0.053
G	1	0.052	0.237	0.147	0.141	0.121	0.082	0.05	0.053	0.194	0.055	0.054	0.054
H	0	0.464	0.352	0.209	0.119	0.111	0.059	0.051	0.053	0.362	0.055	0.054	0.054
	Cet/Cefa	X	0	0.25	0.5	0.75	1	1.25	1.5	S, pseudint,	MH-B,	Cetirizin	Cefalexin
	Wachstum
	kein Wachstum
2, CB S, pseudintermedius Cefalexin und Cetirizin
Pippetieren: 09,11,2022
Auslesung: 10,11,2022
		1	2	3	4	5	6	7	8	9	10	11	12
A	X	0.051	0.051	0.353	0.05	0.052	0.053	0.05	0.051	0.322	0.055	0.053	0.054
B	6	0.051	0.198	0.149	0.119	0.115	0.091	0.053	0.052	0.212	0.055	0.054	0.054
C	5	0.051	0.193	0.139	0.117	0.111	0.096	0.056	0.062	0.187	0.054	0.053	0.053
D	4	0.051	0.196	0.137	0.121	0.114	0.086	0.057	0.057	0.184	0.055	0.054	0.054
E	3	0.052	0.229	0.14	0.115	0.111	0.077	0.061	0.061	0.193	0.055	0.054	0.054
F	2	0.051	0.193	0.136	0.118	0.108	0.095	0.057	0.058	0.193	0.055	0.054	0.054
G	1	0.051	0.206	0.142	0.146	0.113	0.077	0.052	0.052	0.191	0.055	0.3	0.054
H	0	0.052	0.374	0.213	0.104	0.087	0.071	0.054	0.054	0.337	0.056	0.054	0.054
	Cet/Cefa	X	0	0.25	0.5	0.75	1	1.25	1.5	S, pseudint,	MH-B,	Cetirizin	Cefalexin
	Wachstum
	kein Wachstum
3, CB S, pseudintermedius Cefalexin und Cetirizin
Pippetieren: 06,12,2022
Auslesung: 07,12,2022
		1	2	3	4	5	6	7	8	9	10	11	12
A	X	0.05	0.051	0.051	0.049	0.051	0.051	0.049	0.05	0.28	0.052	0.052	0.053
B	6	0.05	0.214	0.152	0.136	0.126	0.073	0.05	0.055	0.202	0.052	0.051	0.052
C	5	0.05	0.198	0.136	0.127	0.123	0.069	0.062	0.061	0.185	0.052	0.051	0.052
D	4	0.05	0.192	0.131	0.122	0.119	0.065	0.058	0.061	0.178	0.054	0.052	0.052
E	3	0.051	0.2	0.139	0.129	0.12	0.07	0.059	0.06	0.191	0.053	0.052	0.052
F	2	0.051	0.197	0.13	0.119	0.119	0.069	0.061	0.058	0.188	0.052	0.056	0.052
G	1	0.05	0.207	0.157	0.135	0.129	0.059	0.052	0.05	0.196	0.052	0.052	0.052
H	0	0.051	0.309	0.203	0.154	0.106	0.06	0.054	0.054	0.337	0.054	0.052	0.053
	Cet/Cefa	X	0	0.25	0.5	0.75	1	1.25	1.5	S, pseudint,	MH-B,	Cetirizin	Cefalexin
	Wachstum
	kein Wachstum
4, CB S, pseudintermedius Cefalexin und Cetirizin
Pippetieren: 01,03,2023
Auslesung: 02,03,2023
		1	2	3	4	5	6	7	8	9	10	11	12
A	X	0.05	0.049	0.05	0.049	0.049	0.05	0.048	0.048	0.328	0.05	0.05	0.051
B	6	0.05	0.215	0.146	0.133	0.109	0.071	0.05	0.05	0.216	0.05	0.05	0.051
C	5	0.05	0.213	0.141	0.125	0.105	0.064	0.056	0.054	0.207	0.05	0.049	0.051
D	4	0.051	0.206	0.136	0.125	0.106	0.073	0.056	0.054	0.201	0.05	0.052	0.051
E	3	0.051	0.208	0.137	0.125	0.11	0.065	0.055	0.055	0.204	0.052	0.05	0.051
F	2	0.051	0.211	0.146	0.126	0.11	0.064	0.056	0.056	0.199	0.05	0.05	0.051
G	1	0.051	0.25	0.151	0.123	0.109	0.06	0.05	0.048	0.216	0.05	0.05	0.051
H	0	0.051	0.382	0.217	0.186	0.059	0.082	0.05	0.05	0.281	0.05	0.05	0.051
	Cet/Cefa	X	0	0.25	0.5	0.75	1	1.25	1.5	S, pseudint,	MH-B,	Cetirizin	Cefalexin
	Wachstum
	kein Wachstum
5, CB S, pseudintermedius Cefalexin und Cetirizin
Pippetieren: 01,03,2023
Auslesung: 02,03,2023
		1	2	3	4	5	6	7	8	9	10	11	12
A	X	0.051	0.05	0.051	0.05	0.05	0.051	0.049	0.05	0.367	0.05	0.05	0.052
B	6	0.051	0.223	0.156	0.131	0.11	0.077	0.05	0.05	0.227	0.051	0.05	0.051
C	5	0.052	0.214	0.139	0.126	0.112	0.069	0.058	0.059	0.21	0.05	0.05	0.051
D	4	0.052	0.253	0.141	0.126	0.108	0.073	0.058	0.054	0.211	0.052	0.051	0.051
E	3	0.051	0.212	0.142	0.13	0.104	0.066	0.058	0.059	0.195	0.051	0.051	0.053
F	2	0.051	0.211	0.14	0.124	0.106	0.064	0.058	0.062	0.206	0.052	0.051	0.051
G	1	0.05	0.233	0.143	0.127	0.111	0.078	0.049	0.049	0.214	0.051	0.051	0.053
H	0	0.051	0.362	0.202	0.17	0.075	0.07	0.052	0.052	0.286	0.053	0.054	0.053
	Cet/Cefa	X	0	0.25	0.5	0.75	1	1.25	1.5	S, pseudint,	MH-B,	Cetirizin	Cefalexin
	Wachstum
	kein Wachstum
6, CB S, pseudintermedius Cefalexin und Cetirizin
Pippetieren: 06,12,2022
Auslesung: 07,12,2022
		1	2	3	4	5	6	7	8	9	10	11	12
A	X	0.051	0.05	0.051	0.049	0.05	0.05	0.049	0.049	0.358	0.051	0.051	0.052
B	6	0.051	0.24	0.151	0.16	0.14	0.088	0.053	0.051	0.227	0.054	0.052	0.051
C	5	0.051	0.211	0.134	0.124	0.122	0.071	0.062	0.062	0.192	0.052	0.05	0.052
D	4	0.367	0.191	0.139	0.127	0.117	0.062	0.061	0.06	0.187	0.051	0.051	0.051
E	3	0.051	0.21	0.138	0.12	0.121	0.069	0.058	0.06	0.187	0.052	0.052	0.052
F	2	0.05	0.209	0.139	0.124	0.115	0.066	0.062	0.057	0.19	0.052	0.051	0.051
G	1	0.051	0.231	0.147	0.129	0.122	0.072	0.053	0.055	0.188	0.052	0.052	0.052
H	0	0.05	0.341	0.2	0.15	0.118	0.055	0.051	0.052	0.255	0.051	0.052	0.052
	Cet/Cefa	X	0	0.25	0.5	0.75	1	1.25	1.5	S, pseudint,	MH-B,	Cetirizin	Cefalexin
	Wachstum

## Sheet: F 4080-1-22
1, CB S, pseudintermedius Cefalexin und Cetirizin
Pippetieren: 10,11,2022
Auslesung: 11,11,2022
		1	2	3	4	5	6	7	8	9	10	11	12
A	X	0.051	0.051	0.051	0.05	0.051	0.052	0.049	0.05	0.348	0.053	0.052	0.057
B	6	0.051	0.305	0.198	0.182	0.146	0.109	0.064	0.077	0.285	0.053	0.053	0.053
C	5	0.052	0.256	0.157	0.141	0.118	0.103	0.068	0.058	0.226	0.053	0.052	0.052
D	4	0.052	0.242	0.154	0.145	0.12	0.105	0.069	0.058	0.223	0.053	0.052	0.052
E	3	0.052	0.244	0.154	0.137	0.117	0.105	0.066	0.07	0.221	0.054	0.053	0.054
F	2	0.052	0.247	0.155	0.137	0.119	0.103	0.067	0.057	0.22	0.054	0.053	0.052
G	1	0.052	0.246	0.157	0.146	0.121	0.104	0.075	0.06	0.225	0.054	0.052	0.052
H	0	0.052	0.27	0.215	0.19	0.15	0.124	0.064	0.052	0.269	0.058	0.053	0.054
	Cet/Cefa	X	0	0.25	0.5	0.75	1	1.25	1.5	S, pseudint,	MH-B,	Cetirizin	Cefalexin
	Wachstum
	kein Wachstum
2, CB S, pseudintermedius Cefalexin und Cetirizin
Pippetieren: 07,12,2022
Auslesung: 08,12,2022
		1	2	3	4	5	6	7	8	9	10	11	12
A	X	0.051	0.051	0.051	0.049	0.056	0.051	0.049	0.05	0.343	0.052	0.05	0.052
B	6	0.051	0.322	0.184	0.167	0.137	0.117	0.101	0.077	0.327	0.052	0.051	0.052
C	5	0.051	0.299	0.174	0.15	0.133	0.116	0.101	0.064	0.228	0.052	0.051	0.051
D	4	0.05	0.247	0.169	0.146	0.135	0.115	0.102	0.062	0.231	0.052	0.052	0.053
E	3	0.051	0.235	0.163	0.146	0.132	0.115	0.102	0.094	0.228	0.052	0.055	0.052
F	2	0.059	0.205	0.167	0.147	0.132	0.116	0.103	0.087	0.225	0.053	0.052	0.052
G	1	0.051	0.267	0.171	0.148	0.134	0.119	0.103	0.065	0.227	0.053	0.052	0.052
H	0	0.061	0.301	0.182	0.168	0.152	0.133	0.078	0.075	0.263	0.052	0.052	0.052
	Cet/Cefa	X	0	0.25	0.5	0.75	1	1.25	1.5	S, pseudint,	MH-B,	Cetirizin	Cefalexin
	Wachstum
	kein Wachstum
3, CB S, pseudintermedius Cefalexin und Cetirizin
Pippetieren: 07,12,2022
Auslesung: 08,12,2022
		1	2	3	4	5	6	7	8	9	10	11	12
A	X	0.052	0.054	0.054	0.049	0.051	0.051	0.049	0.05	0.279	0.054	0.051	0.052
B	6	0.05	0.246	0.169	0.147	0.136	0.12	0.101	0.074	0.229	0.052	0.051	0.051
C	5	0.05	0.224	0.167	0.151	0.134	0.117	0.1	0.096	0.23	0.051	0.051	0.051
D	4	0.051	0.231	0.17	0.149	0.132	0.119	0.1	0.096	0.231	0.052	0.052	0.051
E	3	0.051	0.233	0.167	0.15	0.132	0.115	0.1	0.063	0.23	0.052	0.051	0.051
F	2	0.051	0.248	0.169	0.148	0.133	0.119	0.096	0.09	0.231	0.052	0.051	0.052
G	1	0.051	0.269	0.172	0.172	0.142	0.135	0.103	0.083	0.302	0.052	0.052	0.052
H	0	0.055	0.351	0.229	0.203	0.176	0.164	0.086	0.083	0.326	0.052	0.053	0.053
	Cet/Cefa	X	0	0.25	0.5	0.75	1	1.25	1.5	S, pseudint,	MH-B,	Cetirizin	Cefalexin
	Wachstum
	kein Wachstum
4, CB S, pseudintermedius Cefalexin und Cetirizin
Pippetieren: 28,02,2023
Auslesung: 01,03,2023
		1	2	3	4	5	6	7	8	9	10	11	12
A	X	0.05	0.05	0.051	0.049	0.05	0.05	0.049	0.049	0.317	0.051	0.05	0.052
B	6	0.052	0.292	0.172	0.145	0.124	0.106	0.098	0.061	0.238	0.054	0.053	0.051
C	5	0.05	0.226	0.161	0.142	0.12	0.105	0.097	0.055	0.222	0.052	0.05	0.051
D	4	0.05	0.223	0.164	0.143	0.121	0.107	0.098	0.057	0.221	0.052	0.05	0.051
E	3	0.05	0.221	0.16	0.143	0.12	0.108	0.1	0.057	0.223	0.051	0.051	0.051
F	2	0.051	0.225	0.166	0.143	0.123	0.108	0.099	0.058	0.239	0.052	0.05	0.051
G	1	0.05	0.248	0.186	0.146	0.141	0.115	0.097	0.049	0.319	0.052	0.051	0.051
H	0	0.05	0.356	0.246	0.193	0.172	0.159	0.074	0.051	0.357	0.052	0.051	0.052
	Cet/Cefa	X	0	0.25	0.5	0.75	1	1.25	1.5	S, pseudint,	MH-B,	Cetirizin	Cefalexin
	Wachstum
	kein Wachstum
5, CB S, pseudintermedius Cefalexin und Cetirizin
Pippetieren: 11,04,2023
Auslesung: 12,04,2023
		1	2	3	4	5	6	7	8	9	10	11	12
A	X	0.051	0.051	0.051	0.05	0.051	0.052	0.05	0.05	0.283	0.052	0.051	0.052
B	6	0.05	0.259	0.162	0.136	0.111	0.102	0.099	0.07	0.233	0.052	0.051	0.053
C	5	0.051	0.236	0.172	0.132	0.108	0.105	0.098	0.057	0.231	0.053	0.052	0.053
D	4	0.05	0.244	0.157	0.133	0.107	0.104	0.099	0.057	0.227	0.053	0.051	0.052
E	3	0.051	0.25	0.161	0.133	0.108	0.104	0.099	0.055	0.228	0.053	0.052	0.052
F	2	0.054	0.277	0.163	0.136	0.108	0.105	0.098	0.057	0.226	0.053	0.053	0.052
G	1	0.052	0.301	0.252	0.187	0.148	0.147	0.094	0.051	0.305	0.053	0.052	0.052
H	0	0.051	0.389	0.246	0.192	0.158	0.054	0.081	0.052	0.366	0.053	0.051	0.053
	Cet/Cefa	X	0	0.25	0.5	0.75	1	1.25	1.5	S, pseudint,	MH-B,	Cetirizin	Cefalexin
	Wachstum
	kein Wachstum
6, CB S, pseudintermedius Cefalexin und Cetirizin
Pippetieren: 17,04,2023
Auslesung: 18,04,2023
		1	2	3	4	5	6	7	8	9	10	11	12
A	X	0.05	0.05	0.051	0.05	0.051	0.051	0.048	0.049	0.368	0.051	0.05	0.052
B	6	0.05	0.278	0.179	0.157	0.144	0.125	0.11	0.069	0.244	0.051	0.05	0.051
C	5	0.051	0.236	0.158	0.141	0.134	0.122	0.116	0.08	0.213	0.051	0.05	0.051
D	4	0.051	0.219	0.156	0.139	0.131	0.123	0.115	0.083	0.214	0.051	0.05	0.051
E	3	0.051	0.228	0.153	0.14	0.134	0.122	0.114	0.069	0.206	0.051	0.051	0.051
F	2	0.054	0.221	0.155	0.137	0.131	0.123	0.113	0.082	0.217	0.052	0.05	0.051
G	1	0.051	0.221	0.156	0.144	0.133	0.123	0.114	0.092	0.223	0.052	0.051	0.051
H	0	0.051	0.283	0.178	0.161	0.15	0.138	0.128	0.079	0.262	0.051	0.051	0.052
	Cet/Cefa	X	0	0.25	0.5	0.75	1	1.25	1.5	S, pseudint,	MH-B,	Cetirizin	Cefalexin
	Wachstum
	kein Wachstum

## Sheet: F 3937-1-22
1, CB S, pseudintermedius Cefalexin und Cetirizin
Pippetieren: 14,11,2022
Auslesung: 15,11,2022
		1	2	3	4	5	6	7	8	9	10	11	12
A	X	0.052	0.053	0.052	0.051	0.052	0.053	0.05	0.051	0.37	0.056	0.053	0.053
B	6	0.052	0.312	0.189	0.152	0.133	0.076	0.052	0.05	0.263	0.055	0.054	0.053
C	5	0.053	0.271	0.165	0.134	0.12	0.066	0.062	0.061	0.217	0.055	0.054	0.053
D	4	0.054	0.244	0.156	0.137	0.112	0.09	0.06	0.058	0.231	0.056	0.055	0.053
E	3	0.053	0.249	0.151	0.133	0.11	0.088	0.06	0.058	0.224	0.055	0.054	0.053
F	2	0.052	0.239	0.152	0.136	0.106	0.09	0.058	0.059	0.227	0.055	0.054	0.053
G	1	0.053	0.267	0.161	0.139	0.114	0.086	0.058	0.056	0.222	0.056	0.054	0.054
H	0	0.052	0.306	0.185	0.166	0.133	0.072	0.052	0.051	0.27	0.056	0.054	0.054
	Cet/Cefa	X	0	0.25	0.5	0.75	1	1.25	1.5	S, pseudint,	MH-B,	Cetirizin	Cefalexin
	Wachstum
	kein Wachstum
2, CB S, pseudintermedius Cefalexin und Cetirizin
Pippetieren: 14,11,2022
Auslesung: 15,11,2022
		1	2	3	4	5	6	7	8	9	10	11	12
A	X	0.052	0.056	0.053	0.051	0.053	0.053	0.05	0.05	0.272	0.055	0.054	0.055
B	6	0.052	0.235	0.169	0.139	0.118	0.087	0.054	0.051	0.223	0.055	0.055	0.054
C	5	0.052	0.237	0.155	0.143	0.111	0.091	0.062	0.056	0.23	0.055	0.053	0.053
D	4	0.052	0.222	0.152	0.129	0.107	0.079	0.057	0.058	0.231	0.056	0.053	0.053
E	3	0.053	0.237	0.153	0.13	0.109	0.086	0.057	0.057	0.235	0.056	0.053	0.054
F	2	0.052	0.238	0.158	0.135	0.107	0.089	0.058	0.059	0.226	0.055	0.053	0.054
G	1	0.053	0.271	0.173	0.158	0.122	0.085	0.052	0.051	0.264	0.055	0.053	0.054
H	0	0.053	0.367	0.192	0.17	0.122	0.074	0.053	0.053	0.377	0.056	0.054	0.054
	Cet/Cefa	X	0	0.25	0.5	0.75	1	1.25	1.5	S, pseudint,	MH-B,	Cetirizin	Cefalexin
	Wachstum
	kein Wachstum
3, CB S, pseudintermedius Cefalexin und Cetirizin
Pippetieren: 21,03,2023
Auslesung: 22,03,2023
		1	2	3	4	5	6	7	8	9	10	11	12
A	X	0.049	0.049	0.05	0.048	0.049	0.049	0.048	0.048	0.28	0.05	0.05	0.051
B	6	0.049	0.21	0.129	0.102	0.066	0.058	0.056	0.065	0.215	0.051	0.05	0.05
C	5	0.05	0.184	0.124	0.095	0.062	0.06	0.057	0.055	0.217	0.051	0.05	0.051
D	4	0.049	0.188	0.127	0.095	0.062	0.061	0.057	0.053	0.212	0.051	0.05	0.051
E	3	0.049	0.191	0.128	0.095	0.065	0.061	0.056	0.056	0.214	0.051	0.05	0.051
F	2	0.049	0.195	0.13	0.098	0.063	0.062	0.053	0.057	0.221	0.051	0.05	0.051
G	1	0.049	0.23	0.133	0.149	0.072	0.055	0.055	0.048	0.24	0.051	0.05	0.051
H	0	0.05	0.32	0.161	0.12	0.067	0.054	0.05	0.052	0.316	0.051	0.051	0.054
	Cet/Cefa	X	0	0.25	0.5	0.75	1	1.25	1.5	S, pseudint,	MH-B,	Cetirizin	Cefalexin
	Wachstum
	kein Wachstum
4, CB S, pseudintermedius Cefalexin und Cetirizin
Pippetieren: 12,04,2023
Auslesung: 13,04,2023
		1	2	3	4	5	6	7	8	9	10	11	12
A	X	0.052	0.054	0.054	0.052	0.054	0.054	0.054	0.053	0.326	0.054	0.055	0.054
B	6	0.052	0.29	0.164	0.121	0.094	0.058	0.051	0.052	0.238	0.053	0.053	0.054
C	5	0.052	0.242	0.157	0.109	0.093	0.062	0.057	0.057	0.232	0.054	0.051	0.051
D	4	0.052	0.235	0.15	0.105	0.094	0.063	0.057	0.059	0.231	0.054	0.051	0.052
E	3	0.052	0.254	0.15	0.109	0.093	0.063	0.058	0.056	0.228	0.054	0.052	0.052
F	2	0.053	0.229	0.15	0.107	0.092	0.064	0.058	0.058	0.225	0.053	0.051	0.052
G	1	0.052	0.24	0.151	0.108	0.096	0.064	0.065	0.061	0.229	0.054	0.052	0.052
H	0	0.053	0.271	0.18	0.141	0.121	0.064	0.053	0.053	0.319	0.053	0.051	0.052
	Cet/Cefa	X	0	0.25	0.5	0.75	1	1.25	1.5	S, pseudint,	MH-B,	Cetirizin	Cefalexin
	Wachstum
	kein Wachstum
5, CB S, pseudintermedius Cefalexin und Cetirizin
Pippetieren: 17,04,2023
Auslesung: 18,04,2023
		1	2	3	4	5	6	7	8	9	10	11	12
A	X	0.05	0.05	0.051	0.049	0.05	0.05	0.048	0.049	0.367	0.051	0.051	0.052
B	6	0.051	0.259	0.142	0.104	0.092	0.072	0.053	0.051	0.236	0.052	0.051	0.052
C	5	0.051	0.239	0.127	0.096	0.089	0.078	0.057	0.057	0.235	0.051	0.05	0.051
D	4	0.051	0.224	0.128	0.1	0.089	0.074	0.057	0.057	0.227	0.051	0.051	0.052
E	3	0.05	0.228	0.129	0.099	0.091	0.08	0.057	0.057	0.227	0.051	0.051	0.052
F	2	0.051	0.233	0.127	0.102	0.089	0.082	0.057	0.057	0.233	0.052	0.051	0.052
G	1	0.051	0.273	0.132	0.098	0.09	0.077	0.062	0.052	0.235	0.052	0.053	0.052
H	0	0.051	0.368	0.165	0.136	0.106	0.067	0.055	0.053	0.329	0.053	0.052	0.052
	Cet/Cefa	X	0	0.25	0.5	0.75	1	1.25	1.5	S, pseudint,	MH-B,	Cetirizin	Cefalexin
	Wachstum
	kein Wachstum
6, CB S, pseudintermedius Cefalexin und Cetirizin
Pippetieren: 17,04,2023
Auslesung: 18,04,2023
		1	2	3	4	5	6	7	8	9	10	11	12
A	X	0.051	0.053	0.053	0.055	0.053	0.053	0.053	0.052	0.374	0.054	0.053	0.055
B	6	0.052	0.282	0.149	0.128	0.1	0.091	0.056	0.051	0.272	0.054	0.052	0.053
C	5	0.052	0.239	0.139	0.127	0.096	0.09	0.057	0.058	0.236	0.054	0.052	0.053
D	4	0.052	0.245	0.14	0.119	0.096	0.091	0.056	0.055	0.233	0.054	0.053	0.053
E	3	0.052	0.242	0.14	0.119	0.095	0.094	0.056	0.056	0.224	0.054	0.053	0.053
F	2	0.052	0.255	0.14	0.113	0.095	0.094	0.057	0.06	0.237	0.054	0.053	0.054
G	1	0.052	0.24	0.146	0.12	0.098	0.091	0.058	0.056	0.247	0.053	0.052	0.053
H	0	0.053	0.315	0.173	0.148	0.13	0.07	0.053	0.052	0.3	0.054	0.053	0.055
	Cet/Cefa	X	0	0.25	0.5	0.75	1	1.25	1.5	S, pseudint,	MH-B,	Cetirizin	Cefalexin
	Wachstum
	kein Wachstum

## Sheet: F 4049-3-22
1, CB S, pseudintermedius Cefalexin und Cetirizin
Pippetieren: 07,12,2022
Auslesung: 08,12,2022
		1	2	3	4	5	6	7	8	9	10	11	12
A	X	0.051	0.051	0.052	0.052	0.051	0.051	0.05	0.05	0.281	0.052	0.053	0.053
B	6	0.051	0.227	0.159	0.147	0.134	0.125	0.108	0.067	0.21	0.052	0.052	0.052
C	5	0.051	0.206	0.157	0.143	0.13	0.125	0.113	0.067	0.2	0.052	0.051	0.051
D	4	0.053	0.209	0.157	0.142	0.131	0.124	0.109	0.08	0.195	0.052	0.052	0.053
E	3	0.051	0.217	0.153	0.146	0.132	0.123	0.114	0.086	0.192	0.052	0.052	0.052
F	2	0.051	0.208	0.154	0.138	0.137	0.126	0.107	0.087	0.2	0.052	0.052	0.052
G	1	0.051	0.222	0.168	0.147	0.141	0.127	0.115	0.079	0.209	0.052	0.052	0.052
H	0	0.052	0.303	0.205	0.18	0.16	0.139	0.061	0.054	0.261	0.052	0.052	0.052
	Cet/Cefa	X	0	0.25	0.5	0.75	1	1.25	1.5	S, pseudint,	MH-B,	Cetirizin	Cefalexin
	Wachstum
	kein Wachstum
2, CB S, pseudintermedius Cefalexin und Cetirizin
Pippetieren: 07,12,2022
Auslesung: 08,12,2022
		1	2	3	4	5	6	7	8	9	10	11	12
A	X	0.051	0.051	0.052	0.049	0.051	0.051	0.049	0.05	0.234	0.052	0.051	0.052
B	6	0.051	0.2	0.159	0.142	0.132	0.121	0.106	0.093	0.206	0.052	0.051	0.052
C	5	0.051	0.205	0.148	0.142	0.126	0.125	0.111	0.09	0.206	0.052	0.051	0.054
D	4	0.051	0.196	0.15	0.14	0.129	0.119	0.111	0.094	0.199	0.052	0.052	0.052
E	3	0.051	0.199	0.156	0.137	0.127	0.123	0.111	0.101	0.198	0.052	0.052	0.053
F	2	0.051	0.193	0.148	0.138	0.128	0.121	0.107	0.091	0.201	0.052	0.051	0.052
G	1	0.06	0.234	0.18	0.158	0.151	0.133	0.119	0.095	0.229	0.054	0.052	0.055
H	0	0.051	0.348	0.206	0.176	0.164	0.134	0.063	0.056	0.327	0.053	0.052	0.053
	Cet/Cefa	X	0	0.25	0.5	0.75	1	1.25	1.5	S, pseudint,	MH-B,	Cetirizin	Cefalexin
	Wachstum
	kein Wachstum
3, CB S, pseudintermedius Cefalexin und Cetirizin
Pippetieren: 28,02,2023
Auslesung: 01,03,2023
		1	2	3	4	5	6	7	8	9	10	11	12
A	X	0.051	0.051	0.052	0.05	0.051	0.051	0.051	0.05	0.277	0.051	0.051	0.052
B	6	0.051	0.239	0.168	0.143	0.134	0.126	0.11	0.066	0.222	0.052	0.051	0.051
C	5	0.055	0.226	0.16	0.14	0.134	0.122	0.111	0.066	0.207	0.051	0.051	0.051
D	4	0.051	0.229	0.163	0.142	0.133	0.121	0.107	0.062	0.205	0.051	0.051	0.051
E	3	0.051	0.218	0.157	0.143	0.131	0.122	0.111	0.062	0.216	0.051	0.051	0.051
F	2	0.052	0.227	0.159	0.141	0.133	0.125	0.111	0.062	0.215	0.052	0.051	0.052
G	1	0.051	0.254	0.172	0.157	0.153	0.127	0.122	0.056	0.245	0.052	0.051	0.052
H	0	0.052	0.355	0.216	0.173	0.158	0.114	0.064	0.057	0.341	0.052	0.052	0.053
	Cet/Cefa	X	0	0.25	0.5	0.75	1	1.25	1.5	S, pseudint,	MH-B,	Cetirizin	Cefalexin
	Wachstum
	kein Wachstum
4, CB S, pseudintermedius Cefalexin und Cetirizin
Pippetieren: 22,03,2023
Auslesung: 23,03,2023
		1	2	3	4	5	6	7	8	9	10	11	12
A	X	0.05	0.05	0.05	0.049	0.05	0.052	0.049	0.049	0.204	0.052	0.05	0.051
B	6	0.051	0.187	0.152	0.136	0.122	0.115	0.102	0.058	0.19	0.05	0.05	0.051
C	5	0.05	0.193	0.148	0.135	0.127	0.12	0.102	0.056	0.188	0.051	0.05	0.051
D	4	0.051	0.185	0.144	0.134	0.12	0.118	0.099	0.063	0.189	0.051	0.05	0.051
E	3	0.051	0.182	0.155	0.132	0.119	0.115	0.098	0.055	0.186	0.052	0.051	0.052
F	2	0.05	0.205	0.147	0.139	0.122	0.115	0.098	0.059	0.187	0.052	0.051	0.052
G	1	0.052	0.233	0.187	0.163	0.138	0.118	0.11	0.053	0.207	0.051	0.051	0.052
H	0	0.051	0.32	0.208	0.169	0.113	0.068	0.062	0.051	0.316	0.052	0.051	0.052
	Cet/Cefa	X	0	0.25	0.5	0.75	1	1.25	1.5	S, pseudint,	MH-B,	Cetirizin	Cefalexin
	Wachstum
	kein Wachstum
5, CB S, pseudintermedius Cefalexin und Cetirizin
Pippetieren: 17,04,2023
Auslesung: 18,04,2023
		1	2	3	4	5	6	7	8	9	10	11	12
A	X	0.05	0.05	0.051	0.05	0.051	0.051	0.048	0.049	0.368	0.051	0.05	0.052
B	6	0.05	0.278	0.179	0.157	0.144	0.125	0.11	0.069	0.244	0.051	0.05	0.051
C	5	0.051	0.236	0.158	0.141	0.134	0.122	0.116	0.08	0.213	0.051	0.05	0.051
D	4	0.051	0.219	0.156	0.139	0.131	0.123	0.115	0.083	0.214	0.051	0.05	0.051
E	3	0.051	0.228	0.153	0.14	0.134	0.122	0.114	0.069	0.206	0.051	0.051	0.051
F	2	0.054	0.221	0.155	0.137	0.131	0.123	0.113	0.082	0.217	0.052	0.05	0.051
G	1	0.051	0.221	0.156	0.144	0.133	0.123	0.114	0.092	0.223	0.052	0.051	0.051
H	0	0.051	0.283	0.178	0.161	0.15	0.138	0.128	0.079	0.262	0.051	0.051	0.052
	Cet/Cefa	X	0	0.25	0.5	0.75	1	1.25	1.5	S, pseudint,	MH-B,	Cetirizin	Cefalexin
	Wachstum
	kein Wachstum
6, CB S, pseudintermedius Cefalexin und Cetirizin
Pippetieren: 28,09,2023
Auslesung: 29,09,2023
		1	2	3	4	5	6	7	8	9	10	11	12
A	X	0.063	0.059	0.06	0.056	0.059	0.058	0.056	0.056	0.306	0.059	0.057	0.06
B	6	0.061	0.236	0.163	0.146	0.132	0.132	0.121	0.07	0.24	0.06	0.057	0.057
C	5	0.059	0.234	0.166	0.139	0.131	0.129	0.118	0.072	0.232	0.057	0.056	0.058
D	4	0.058	0.233	0.155	0.139	0.132	0.126	0.119	0.072	0.237	0.059	0.056	0.057
E	3	0.06	0.237	0.157	0.142	0.132	0.128	0.118	0.073	0.239	0.06	0.058	0.057
F	2	0.058	0.237	0.158	0.142	0.131	0.131	0.125	0.075	0.237	0.058	0.056	0.057
G	1	0.057	0.301	0.2	0.159	0.136	0.13	0.116	0.085	0.24	0.058	0.057	0.057
H	0	0.058	0.342	0.218	0.192	0.159	0.164	0.097	0.058	0.32	0.058	0.056	0.058
	Cet/Cefa	X	0	0.25	0.5	0.75	1	1.25	1.5	S, pseudint,	MH-B,	Cetirizin	Cefalexin
	Wachstum
	kein Wachstum

## Sheet: F 240-1-23
1, CB S, pseudintermedius Cefalexin und Cetirizin
Pippetieren: 14,02,23
Auslesung: 15,02,2023
		1	2	3	4	5	6	7	8	9	10	11	12
A	X	0.05	0.05	0.051	0.049	0.05	0.052	0.049	0.049	0.396	0.051	0.051	0.053
B	6	0.05	0.25	0.154	0.145	0.099	0.055	0.048	0.047	0.249	0.051	0.051	0.052
C	5	0.05	0.181	0.13	0.122	0.094	0.057	0.053	0.05	0.206	0.059	0.049	0.055
D	4	0.051	0.188	0.126	0.121	0.095	0.058	0.052	0.052	0.192	0.052	0.049	0.052
E	3	0.051	0.181	0.126	0.123	0.092	0.058	0.051	0.051	0.198	0.051	0.052	0.052
F	2	0.05	0.197	0.13	0.128	0.096	0.06	0.052	0.053	0.202	0.052	0.051	0.052
G	1	0.05	0.233	0.147	0.128	0.096	0.064	0.053	0.049	0.201	0.051	0.052	0.052
H	0	0.051	0.322	0.196	0.17	0.139	0.057	0.051	0.051	0.267	0.052	0.053	0.054
	Cet/Cefa	X	0	0.25	0.5	0.75	1	1.25	1.5	S, pseudint,	MH-B,	Cetirizin	Cefalexin
	Wachstum
	kein Wachstum
2, CB S, pseudintermedius Cefalexin und Cetirizin
Pippetieren: 14,02,23
Auslesung: 15,02,2023
		1	2	3	4	5	6	7	8	9	10	11	12
A	X	0.051	0.052	0.052	0.05	0.051	0.051	0.05	0.05	0.333	0.054	0.051	0.053
B	6	0.051	0.226	0.146	0.12	0.097	0.057	0.051	0.048	0.214	0.052	0.051	0.052
C	5	0.051	0.2	0.13	0.12	0.091	0.059	0.052	0.052	0.199	0.052	0.051	0.052
D	4	0.051	0.192	0.125	0.123	0.094	0.061	0.053	0.052	0.193	0.052	0.049	0.052
E	3	0.051	0.193	0.128	0.118	0.094	0.057	0.052	0.052	0.192	0.052	0.049	0.052
F	2	0.051	0.226	0.146	0.12	0.093	0.06	0.054	0.051	0.133	0.053	0.052	0.052
G	1	0.051	0.246	0.16	0.155	0.102	0.054	0.05	0.049	0.243	0.053	0.051	0.052
H	0	0.052	0.368	0.193	0.189	0.151	0.055	0.05	0.05	0.336	0.052	0.052	0.053
	Cet/Cefa	X	0	0.25	0.5	0.75	1	1.25	1.5	S, pseudint,	MH-B,	Cetirizin	Cefalexin
	Wachstum
	kein Wachstum
3, CB S, pseudintermedius Cefalexin und Cetirizin
Pippetieren: 21,02,23
Auslesung: 22,02,2023
		1	2	3	4	5	6	7	8	9	10	11	12
A	X	0.05	0.053	0.052	0.051	0.051	0.05	0.049	0.05	0.309	0.051	0.051	0.052
B	6	0.05	0.195	0.166	0.135	0.113	0.093	0.052	0.053	0.195	0.051	0.051	0.051
C	5	0.05	0.193	0.161	0.132	0.112	0.098	0.052	0.054	0.193	0.052	0.051	0.052
D	4	0.051	0.192	0.16	0.129	0.118	0.093	0.053	0.053	0.193	0.052	0.051	0.052
E	3	0.051	0.191	0.161	0.128	0.111	0.089	0.053	0.052	0.184	0.054	0.051	0.052
F	2	0.05	0.199	0.161	0.129	0.115	0.091	0.058	0.052	0.193	0.052	0.051	0.051
G	1	0.051	0.258	0.17	0.146	0.112	0.092	0.051	0.05	0.254	0.052	0.051	0.052
H	0	0.051	0.367	0.216	0.185	0.163	0.074	0.053	0.051	0.323	0.054	0.052	0.053
	Cet/Cefa	X	0	0.25	0.5	0.75	1	1.25	1.5	S, pseudint,	MH-B,	Cetirizin	Cefalexin
	Wachstum
	kein Wachstum
4, CB S, pseudintermedius Cefalexin und Cetirizin
Pippetieren: 01,03,2023
Auslesung: 02,03,2023
		1	2	3	4	5	6	7	8	9	10	11	12
A	X	0.05	0.05	0.051	0.051	0.051	0.051	0.049	0.05	0.231	0.051	0.05	0.052
B	6	0.05	0.229	0.175	0.146	0.12	0.1	0.058	0.055	0.2	0.052	0.051	0.052
C	5	0.05	0.204	0.174	0.147	0.121	0.114	0.055	0.058	0.205	0.052	0.051	0.051
D	4	0.05	0.225	0.166	0.146	0.118	0.102	0.055	0.053	0.206	0.052	0.051	0.052
E	3	0.051	0.205	0.17	0.148	0.119	0.108	0.056	0.053	0.202	0.051	0.051	0.052
F	2	0.051	0.206	0.171	0.145	0.122	0.093	0.056	0.054	0.208	0.052	0.051	0.051
G	1	0.051	0.312	0.178	0.186	0.131	0.106	0.061	0.055	0.272	0.052	0.051	0.052
H	0	0.051	0.462	0.227	0.201	0.159	0.117	0.052	0.05	0.423	0.052	0.052	0.053
	Cet/Cefa	X	0	0.25	0.5	0.75	1	1.25	1.5	S, pseudint,	MH-B,	Cetirizin	Cefalexin
	Wachstum
	kein Wachstum
5, CB S, pseudintermedius Cefalexin und Cetirizin
Pippetieren: 01,03,2023
Auslesung: 02,03,2023
		1	2	3	4	5	6	7	8	9	10	11	12
A	X	0.052	0.054	0.052	0.05	0.052	0.05	0.05	0.05	0.354	0.052	0.053	0.059
B	6	0.052	0.281	0.175	0.17	0.124	0.107	0.05	0.05	0.282	0.052	0.052	0.052
C	5	0.051	0.198	0.163	0.144	0.114	0.098	0.056	0.054	0.198	0.052	0.051	0.051
D	4	0.051	0.207	0.162	0.14	0.113	0.096	0.052	0.05	0.194	0.051	0.049	0.05
E	3	0.052	0.199	0.163	0.144	0.122	0.094	0.054	0.051	0.194	0.051	0.05	0.051
F	2	0.052	0.201	0.161	0.141	0.116	0.095	0.056	0.053	0.195	0.053	0.051	0.051
G	1	0.052	0.204	0.166	0.14	0.114	0.095	0.055	0.051	0.195	0.052	0.05	0.051
H	0	0.052	0.28	0.179	0.182	0.145	0.124	0.053	0.051	0.263	0.055	0.051	0.051
	Cet/Cefa	X	0	0.25	0.5	0.75	1	1.25	1.5	S, pseudint,	MH-B,	Cetirizin	Cefalexin
	Wachstum
	kein Wachstum
6, CB S, pseudintermedius Cefalexin und Cetirizin
Pippetieren: 11,04,2023
Auslesung: 12,04,2023
		1	2	3	4	5	6	7	8	9	10	11	12
A	X	0.051	0.05	0.052	0.051	0.051	0.051	0.051	0.049	0.366	0.051	0.051	0.052
B	6	0.051	0.263	0.204	0.134	0.107	0.098	0.052	0.051	0.279	0.051	0.051	0.052
C	5	0.052	0.215	0.17	0.127	0.102	0.09	0.055	0.055	0.212	0.052	0.051	0.052
D	4	0.05	0.204	0.167	0.127	0.13	0.089	0.055	0.052	0.203	0.051	0.051	0.051
E	3	0.051	0.202	0.166	0.124	0.1	0.088	0.054	0.052	0.203	0.051	0.051	0.052
F	2	0.051	0.203	0.165	0.126	0.102	0.09	0.056	0.054	0.196	0.052	0.051	0.052
G	1	0.052	0.245	0.186	0.14	0.101	0.09	0.056	0.052	0.199	0.052	0.051	0.051
H	0	0.053	0.322	0.234	0.177	0.153	0.066	0.059	0.052	0.268	0.052	0.051	0.053
	Cet/Cefa	X	0	0.25	0.5	0.75	1	1.25	1.5	S, pseudint,	MH-B,	Cetirizin	Cefalexin
	Wachstum
	kein Wachstum

## Sheet: DMS 257-4
1, CB S, pseudintermedius Cefalexin und Cetirizin
Pippetieren: 25,09,2023
Auslesung: 26,09,2023
		1	2	3	4	5	6	7	8	9	10	11	12
A	X	0.055	0.055	0.055	0.053	0.054	0.055	0.053	0.054	0.216	0.055	0.054	0.056
B	6	0.054	0.262	0.155	0.145	0.134	0.144	0.134	0.133	0.178	0.057	0.054	0.054
C	5	0.067	0.232	0.145	0.142	0.139	0.138	0.134	0.133	0.176	0.057	0.055	0.054
D	4	0.054	0.204	0.142	0.138	0.135	0.136	0.13	0.13	0.171	0.057	0.055	0.054
E	3	0.057	0.219	0.14	0.137	0.129	0.136	0.13	0.128	0.165	0.056	0.054	0.054
F	2	0.055	0.211	0.141	0.131	0.129	0.131	0.128	0.127	0.164	0.056	0.054	0.056
G	1	0.055	0.272	0.192	0.139	0.133	0.139	0.134	0.133	0.171	0.056	0.055	0.055
H	0	0.057	0.398	0.282	0.235	0.223	0.224	0.229	0.221	0.376	0.055	0.055	0.057
	Cet/Cefa	X	0	0.25	0.5	0.75	1	1.25	1.5	S, pseudint,	MH-B,	Cetirizin	Cefalexin
	Wachstum
	kein Wachstum
2, CB S, pseudintermedius Cefalexin und Cetirizin
Pippetieren: 25,09,2023
Auslesung: 26,09,2023
		1	2	3	4	5	6	7	8	9	10	11	12
A	X	0.068	0.058	0.058	0.057	0.057	0.058	0.056	0.058	0.349	0.059	0.059	0.065
B	6	0.059	0.325	0.15	0.144	0.139	0.142	0.14	0.141	0.191	0.058	0.058	0.059
C	5	0.059	0.251	0.15	0.131	0.136	0.138	0.138	0.137	0.186	0.058	0.058	0.058
D	4	0.058	0.196	0.131	0.132	0.128	0.137	0.135	0.134	0.181	0.059	0.058	0.059
E	3	0.349	0.191	0.135	0.129	0.128	0.134	0.131	0.132	0.18	0.059	0.06	0.059
F	2	0.058	0.192	0.134	0.125	0.127	0.132	0.132	0.132	0.177	0.059	0.058	0.058
G	1	0.059	0.211	0.134	0.126	0.129	0.132	0.132	0.13	0.184	0.059	0.058	0.06
H	0	0.065	0.317	0.191	0.168	0.166	0.186	0.177	0.191	0.321	0.06	0.059	0.062
	Cet/Cefa	X	0	0.25	0.5	0.75	1	1.25	1.5	S, pseudint,	MH-B,	Cetirizin	Cefalexin
	Wachstum
	kein Wachstum
3, CB S, pseudintermedius Cefalexin und Cetirizin
Pippetieren: 25,09,2023
Auslesung: 26,09,2023
		1	2	3	4	5	6	7	8	9	10	11	12
A	X	0.062	0.063	0.065	0.056	0.059	0.061	0.057	0.058	0.224	0.056	0.056	0.057
B	6	0.059	0.196	0.139	0.135	0.137	0.137	0.136	0.135	0.178	0.056	0.056	0.055
C	5	0.058	0.195	0.135	0.132	0.134	0.134	0.131	0.131	0.175	0.057	0.056	0.055
D	4	0.06	0.197	0.133	0.13	0.13	0.13	0.129	0.128	0.173	0.056	0.055	0.055
E	3	0.058	0.195	0.133	0.131	0.129	0.133	0.129	0.127	0.168	0.056	0.055	0.056
F	2	0.059	0.2	0.129	0.128	0.126	0.127	0.127	0.126	0.169	0.055	0.055	0.055
G	1	0.06	0.273	0.141	0.14	0.138	0.135	0.13	0.131	0.182	0.055	0.055	0.055
H	0	0.062	0.36	0.23	0.237	0.228	0.227	0.22	0.226	0.373	0.059	0.054	0.059
	Cet/Cefa	X	0	0.25	0.5	0.75	1	1.25	1.5	S, pseudint,	MH-B,	Cetirizin	Cefalexin
	Wachstum
	kein Wachstum
4, CB S, pseudintermedius Cefalexin und Cetirizin
Pippetieren: 25,09,2023
Auslesung: 26,09,2023
		1	2	3	4	5	6	7	8	9	10	11	12
A	X	0.06	0.058	0.059	0.057	0.057	0.057	0.056	0.057	0.223	0.059	0.058	0.064
B	6	0.058	0.28	0.155	0.148	0.143	0.139	0.144	0.138	0.185	0.058	0.058	0.057
C	5	0.058	0.254	0.15	0.138	0.139	0.14	0.136	0.133	0.178	0.058	0.059	0.057
D	4	0.058	0.251	0.143	0.133	0.135	0.136	0.133	0.129	0.174	0.057	0.058	0.059
E	3	0.058	0.26	0.141	0.131	0.134	0.135	0.126	0.127	0.172	0.057	0.057	0.058
F	2	0.058	0.283	0.137	0.131	0.13	0.127	0.133	0.126	0.171	0.056	0.056	0.056
G	1	0.06	0.34	0.153	0.144	0.136	0.14	0.139	0.137	0.189	0.056	0.055	0.056
H	0	0.066	0.412	0.268	0.257	0.244	0.231	0.23	0.22	0.369	0.059	0.058	0.059
	Cet/Cefa	X	0	0.25	0.5	0.75	1	1.25	1.5	S, pseudint,	MH-B,	Cetirizin	Cefalexin
	Wachstum
	kein Wachstum
5, CB S, pseudintermedius Cefalexin und Cetirizin
Pippetieren: 25,09,2023
Auslesung: 26,09,2023
		1	2	3	4	5	6	7	8	9	10	11	12
A	X	0.064	0.058	0.059	0.057	0.058	0.059	0.056	0.058	0.295	0.061	0.064	0.065
B	6	0.058	0.287	0.156	0.145	0.154	0.155	0.152	0.146	0.191	0.059	0.057	0.058
C	5	0.056	0.195	0.146	0.139	0.142	0.141	0.139	0.137	0.182	0.058	0.055	0.058
D	4	0.056	0.197	0.136	0.131	0.132	0.137	0.135	0.137	0.179	0.056	0.055	0.061
E	3	0.282	0.189	0.133	0.129	0.124	0.132	0.133	0.134	0.178	0.058	0.054	0.058
F	2	0.057	0.184	0.134	0.128	0.125	0.129	0.13	0.134	0.176	0.057	0.055	0.058
G	1	0.057	0.183	0.135	0.13	0.128	0.135	0.134	0.137	0.176	0.058	0.057	0.058
H	0	0.063	0.264	0.197	0.21	0.202	0.199	0.198	0.197	0.319	0.059	0.058	0.063
	Cet/Cefa	X	0	0.25	0.5	0.75	1	1.25	1.5	S, pseudint,	MH-B,	Cetirizin	Cefalexin
	Wachstum
	kein Wachstum
6, CB S, pseudintermedius Cefalexin und Cetirizin
Pippetieren: 05,10,2023
Auslesung: 06,10,2023
		1	2	3	4	5	6	7	8	9	10	11	12
A	X	0.055	0.055	0.055	0.054	0.056	0.053	0.054	0.054	0.309	0.056	0.055	0.056
B	6	0.055	0.235	0.134	0.136	0.14	0.141	0.142	0.142	0.178	0.056	0.055	0.055
C	5	0.056	0.189	0.138	0.135	0.133	0.137	0.135	0.135	0.165	0.059	0.055	0.055
D	4	0.055	0.182	0.132	0.177	0.132	0.128	0.129	0.129	0.169	0.057	0.056	0.055
E	3	0.056	0.193	0.132	0.129	0.13	0.127	0.127	0.127	0.165	0.057	0.056	0.055
F	2	0.056	0.205	0.133	0.121	0.125	0.124	0.125	0.125	0.155	0.056	0.055	0.055
G	1	0.057	0.254	0.141	0.171	0.129	0.136	0.127	0.127	0.185	0.056	0.055	0.055
H	0	0.057	0.342	0.225	0.224	0.212	0.211	0.207	0.279	0.279	0.057	0.056	0.056
	Cet/Cefa	X	0	0.25	0.5	0.75	1	1.25	1.5	S, pseudint,	MH-B,	Cetirizin	Cefalexin
	Wachstum
	kein Wachstum
