# Supplementary material for: In Vitro Antibacterial Efficacy of Cetirizine and N-Acetylcysteine Alone and in Combination with Cefalexin on Canine Methicillin-Sensitive and -Resistant Staphylococcus pseudintermedius
Source: Pathogens. 2026 May 29;15(6):589. doi: 10.3390/pathogens15060589 (PMC13304878; doi:10.3390/pathogens15060589)
Supplement: Supplementary file 1 [file pathogens-15-00589-s001.zip › Supplementary Files/checkerboard/Auswertung_CB_NAC_MRSP.xlsx]

## Sheet: F2905-1-21
1, CB S, pseudintermedius Cefalexin und NAC
Pippetieren: 14,08,2023
Auslesung: 15,08,2023
	mg/ml	1	2	3	4	5	6	7	8	9	10	11	12
A	X	0.051	0.052	0.051	0.049	0.052	0.053	0.05	0.05	0.186	0.053	0.053	0.053
B	1.5	0.051	0.062	0.061	0.059	0.06	0.06	0.058	0.058	0.161	0.053	0.053	0.053
C	1.25	0.051	0.066	0.061	0.058	0.059	0.06	0.058	0.058	0.154	0.053	0.053	0.052
D	1	0.051	0.098	0.069	0.063	0.064	0.065	0.061	0.063	0.159	0.053	0.052	0.052
E	0.75	0.051	0.193	0.077	0.068	0.069	0.069	0.064	0.069	0.156	0.053	0.051	0.052
F	0.5	0.051	0.166	0.142	0.131	0.129	0.126	0.114	0.108	0.156	0.055	0.053	0.059
G	0.25	0.051	0.155	0.137	0.124	0.124	0.124	0.12	0.121	0.156	0.053	0.053	0.054
H	0	0.051	0.204	0.16	0.134	0.13	0.128	0.121	0.15	0.16	0.054	0.053	0.053
	NAC/Cefa	X µg/ml	0	5	10	15	20	25	30	S, pseudint,	MH-B,	Cefalexin	NAC
	Wachstum
2, CB S, pseudintermedius Cefalexin und NAC
Pippetieren: 14,08,2023
Auslesung: 15,08,2023
	mg/ml	1	2	3	4	5	6	7	8	9	10	11	12
A	X	0.05	0.051	0.051	0.049	0.051	0.052	0.051	0.051	0.163	0.053	0.053	0.053
B	1.5	0.051	0.061	0.06	0.058	0.058	0.06	0.06	0.058	0.161	0.054	0.053	0.053
C	1.25	0.052	0.069	0.063	0.059	0.062	0.062	0.061	0.061	0.162	0.054	0.053	0.052
D	1	0.051	0.081	0.065	0.06	0.064	0.063	0.061	0.061	0.15	0.052	0.052	0.052
E	0.75	0.052	0.2	0.106	0.077	0.087	0.073	0.077	0.081	0.162	0.055	0.054	0.053
F	0.5	0.051	0.154	0.142	0.135	0.131	0.13	0.123	0.117	0.157	0.054	0.053	0.054
G	0.25	0.051	0.173	0.146	0.135	0.134	0.134	0.128	0.123	0.16	0.055	0.053	0.053
H	0	0.052	0.277	0.18	0.19	0.182	0.176	0.18	0.164	0.22	0.055	0.052	0.053
	NAC/Cefa	X µg/ml	0	5	10	15	20	25	30	S, pseudint,	MH-B,	Cefalexin	NAC
	Wachstum
3, CB S, pseudintermedius Cefalexin und NAC
Pippetieren: 15,08,2023
Auslesung: 16,08,2023
	mg/ml	1	2	3	4	5	6	7	8	9	10	11	12
A	X	0.051	0.051	0.052	0.051	0.051	0.052	0.05	0.05	0.21	0.054	0.053	0.054
B	1.5	0.321	0.061	0.061	0.06	0.058	0.061	0.056	0.057	0.161	0.054	0.053	0.053
C	1.25	0.052	0.063	0.059	0.059	0.061	0.061	0.057	0.057	0.159	0.054	0.054	0.053
D	1	0.051	0.066	0.061	0.06	0.061	0.062	0.058	0.061	0.162	0.054	0.054	0.053
E	0.75	0.052	0.174	0.072	0.067	0.07	0.067	0.063	0.07	0.2	0.054	0.053	0.053
F	0.5	0.052	0.175	0.146	0.137	0.138	0.122	0.11	0.107	0.173	0.054	0.052	0.053
G	0.25	0.052	0.161	0.14	0.134	0.131	0.129	0.124	0.121	0.153	0.054	0.053	0.054
H	0	0.052	0.233	0.162	0.162	0.163	0.154	0.17	0.14	0.184	0.055	0.052	0.054
	NAC/Cefa	X µg/ml	0	5	10	15	20	25	30	S, pseudint,	MH-B,	Cefalexin	NAC
	Wachstum
	kein Wachstum
4, CB S, pseudintermedius Cefalexin und NAC
Pippetieren: 11,09,2023
Auslesung: 12,09,2023 (neuer Reader)
durch MaP
	mg/ml	1	2	3	4	5	6	7	8	9	10	11	12
A	X	0.057	0.055	0.055	0.053	0.055	0.057	0.053	0.054	0.293	0.057	0.055	0.061
B	1.5	0.055	0.103	0.067	0.065	0.066	0.066	0.062	0.065	0.208	0.056	0.055	0.054
C	1.25	0.055	0.223	0.167	0.119	0.109	0.114	0.109	0.08	0.202	0.056	0.054	0.054
D	1	0.055	0.203	0.156	0.155	0.145	0.142	0.138	0.127	0.2	0.056	0.055	0.055
E	0.75	0.058	0.189	0.164	0.154	0.149	0.148	0.14	0.134	0.197	0.056	0.055	0.054
F	0.5	0.055	0.184	0.157	0.15	0.149	0.145	0.141	0.135	0.189	0.056	0.055	0.054
G	0.25	0.056	0.206	0.167	0.144	0.148	0.137	0.136	0.132	0.189	0.056	0.055	0.054
H	0	0.057	0.344	0.188	0.188	0.179	0.188	0.168	0.187	0.262	0.057	0.054	0.058
	NAC/Cefa	X µg/ml	0	5	10	15	20	25	30	S, pseudint,	MH-B,	Cefalexin	NAC
	Wachstum
	kein Wachstum
5, CB S, pseudintermedius Cefalexin und NAC
Pippetieren: 11,09,2023
Auslesung: 12,09,2023 (neuer Reader)
durch AmB
	mg/ml	1	2	3	4	5	6	7	8	9	10	11	12
A	X	0.054	0.055	0.054	0.053	0.056	0.056	0.053	0.054	0.259	0.059	0.056	0.057
B	1.5	0.054	0.212	0.077	0.088	0.07	0.073	0.072	0.072	0.213	0.057	0.055	0.055
C	1.25	0.054	0.208	0.152	0.136	0.125	0.073	0.105	0.147	0.206	0.058	0.056	0.057
D	1	0.055	0.205	0.161	0.158	0.148	0.147	0.14	0.136	0.203	0.058	0.056	0.054
E	0.75	0.055	0.191	0.162	0.154	0.154	0.153	0.15	0.143	0.208	0.057	0.055	0.054
F	0.5	0.056	0.157	0.153	0.149	0.15	0.147	0.143	0.143	0.203	0.056	0.055	0.055
G	0.25	0.056	0.219	0.155	0.142	0.143	0.147	0.149	0.136	0.2	0.056	0.055	0.056
H	0	0.507	0.267	0.19	0.187	0.19	0.183	0.177	0.178	0.32	0.058	0.053	0.057
	NAC/Cefa	X µg/ml	0	5	10	15	20	25	30	S, pseudint,	MH-B,	Cefalexin	NAC
	Wachstum
	kein Wachstum
6, CB S, pseudintermedius Cefalexin und NAC
Pippetieren: 14,09,2023
Auslesung: 15,09,2023
	mg/ml	1	2	3	4	5	6	7	8	9	10	11	12
A	X	0.06	0.058	0.056	0.055	0.057	0.056	0.059	0.056	0.253	0.058	0.056	0.061
B	1.5	0.061	0.079	0.074	0.072	0.07	0.072	0.068	0.069	0.22	0.056	0.055	0.057
C	1.25	0.056	0.179	0.09	0.088	0.083	0.077	0.077	0.086	0.206	0.056	0.055	0.06
D	1	0.056	0.222	0.179	0.164	0.159	0.159	0.151	0.148	0.215	0.056	0.056	0.058
E	0.75	0.056	0.193	0.177	0.164	0.165	0.164	0.161	0.159	0.209	0.057	0.057	0.057
F	0.5	0.056	0.268	0.168	0.16	0.165	0.164	0.153	0.158	0.206	0.056	0.055	0.056
G	0.25	0.057	0.214	0.179	0.153	0.154	0.15	0.145	0.149	0.213	0.056	0.056	0.057
H	0	0.061	0.364	0.256	0.232	0.223	0.202	0.175	0.196	0.351	0.057	0.055	0.063
	NAC/Cefa	X µg/ml	0	5	10	15	20	25	30	S, pseudint,	MH-B,	Cefalexin	NAC
	Wachstum
	kein Wachstum

## Sheet: F2859-3-21
1, CB S, pseudintermedius Cefalexin und NAC
Pippetieren: 15,08,2023
Auslesung: 16,08,2023
	mg/ml	1	2	3	4	5	6	7	8	9	10	11	12
A	X	0.051	0.051	0.052	0.051	0.051	0.052	0.05	0.05	0.21	0.054	0.053	0.054
B	1.5	0.321	0.061	0.061	0.06	0.058	0.061	0.056	0.057	0.161	0.054	0.053	0.053
C	1.25	0.052	0.063	0.059	0.059	0.061	0.061	0.057	0.057	0.159	0.054	0.054	0.053
D	1	0.051	0.066	0.061	0.06	0.061	0.062	0.058	0.061	0.162	0.054	0.054	0.053
E	0.75	0.052	0.174	0.072	0.067	0.07	0.067	0.063	0.07	0.2	0.054	0.053	0.053
F	0.5	0.052	0.175	0.146	0.137	0.138	0.122	0.11	0.107	0.173	0.054	0.052	0.053
G	0.25	0.052	0.161	0.14	0.134	0.131	0.129	0.124	0.121	0.153	0.054	0.053	0.054
H	0	0.052	0.233	0.162	0.162	0.163	0.154	0.17	0.14	0.184	0.055	0.052	0.054
	NAC/Cefa	X µg/ml	0	5	10	15	20	25	30	S, pseudint,	MH-B,	Cefalexin	NAC
	Wachstum
	kein Wachstum
2, CB S, pseudintermedius Cefalexin und NAC
Pippetieren: 11,09,2023
Auslesung: 12,09,2023 (neuer Reader)
durch MaP
	mg/ml	1	2	3	4	5	6	7	8	9	10	11	12
A	X	0.057	0.06	0.056	0.055	0.056	0.058	0.054	0.055	0.329	0.059	0.056	0.058
B	1.5	0.057	0.269	0.125	0.11	0.103	0.09	0.109	0.138	0.29	0.06	0.055	0.056
C	1.25	0.055	0.228	0.153	0.155	0.147	0.15	0.173	0.134	0.257	0.057	0.055	0.055
D	1	0.057	0.254	0.206	0.175	0.204	0.198	0.174	0.173	0.264	0.057	0.057	0.056
E	0.75	0.057	0.317	0.249	0.231	0.23	0.241	0.229	0.221	0.267	0.057	0.057	0.055
F	0.5	0.059	0.288	0.243	0.226	0.225	0.231	0.225	0.224	0.263	0.057	0.056	0.054
G	0.25	0.058	0.295	0.255	0.226	0.226	0.225	0.216	0.221	0.277	0.057	0.055	0.054
H	0	0.061	0.382	0.312	0.29	0.287	0.297	0.288	0.274	0.369	0.058	0.055	0.056
	NAC/Cefa	X µg/ml	0	5	10	15	20	25	30	S, pseudint,	MH-B,	Cefalexin	NAC
	Wachstum
	kein Wachstum
3, CB S, pseudintermedius Cefalexin und NAC
Pippetieren: 12,09,2023
Auslesung: 13,09,2023
	mg/ml	1	2	3	4	5	6	7	8	9	10	11	12
A	X	0.054	0.055	0.055	0.054	0.054	0.055	0.053	0.055	0.364	0.057	0.055	0.056
B	3	0.057	0.207	0.106	0.077	0.096	0.079	0.087	0.095	0.276	0.057	0.055	0.055
C	2.5	0.054	0.259	0.161	0.113	0.121	0.089	0.134	0.145	0.274	0.057	0.056	0.055
D	2	0.055	0.264	0.195	0.189	0.191	0.188	0.189	0.191	0.259	0.057	0.058	0.055
E	1.5	0.055	0.282	0.232	0.225	0.216	0.219	0.218	0.212	0.255	0.057	0.057	0.055
F	1	0.055	0.277	0.239	0.229	0.225	0.229	0.226	0.214	0.253	0.057	0.056	0.056
G	0.5	0.055	0.262	0.231	0.227	0.222	0.228	0.22	0.221	0.256	0.058	0.056	0.056
H	0	0.056	0.293	0.223	0.221	0.21	0.225	0.215	0.216	0.28	0.056	0.055	0.059
	NAC/Cefa	X µg/ml	0	5	10	15	20	25	30	S, pseudint,	MH-B,	Cefalexin	NAC
	Wachstum
	kein Wachstum
4, CB S, pseudintermedius Cefalexin und NAC
Pippetieren: 12,09,2023
Auslesung: 13,09,2023
	mg/ml	1	2	3	4	5	6	7	8	9	10	11	12
A	X	0.054	0.054	0.055	0.053	0.053	0.056	0.053	0.054	0.308	0.056	0.054	0.054
B	3	0.055	0.144	0.085	0.084	0.081	0.088	0.086	0.095	0.273	0.056	0.055	0.054
C	2.5	0.054	0.215	0.104	0.129	0.12	0.143	0.124	0.138	0.254	0.057	0.055	0.054
D	2	0.055	0.244	0.194	0.185	0.192	0.19	0.181	0.199	0.258	0.057	0.056	0.054
E	1.5	0.394	0.283	0.228	0.223	0.222	0.225	0.22	0.223	0.254	0.056	0.056	0.055
F	1	0.055	0.275	0.238	0.222	0.228	0.23	0.221	0.22	0.238	0.056	0.055	0.056
G	0.5	0.055	0.308	0.239	0.245	0.235	0.241	0.235	0.218	0.256	0.056	0.055	0.056
H	0	0.055	0.41	0.352	0.35	0.316	0.324	0.302	0.305	0.377	0.057	0.055	0.059
	NAC/Cefa	X µg/ml	0	5	10	15	20	25	30	S, pseudint,	MH-B,	Cefalexin	NAC
	Wachstum
	kein Wachstum
5, CB S, pseudintermedius Cefalexin und NAC
Pippetieren: 12,09,2023
Auslesung: 13,09,2023
	mg/ml	1	2	3	4	5	6	7	8	9	10	11	12
A	X	0.053	0.054	0.054	0.052	0.053	0.054	0.053	0.474	0.407	0.056	0.054	0.054
B	3	0.054	0.102	0.078	0.067	0.072	0.072	0.072	0.069	0.327	0.056	0.054	0.054
C	2.5	0.054	0.242	0.19	0.128	0.159	0.154	0.154	0.144	0.258	0.057	0.054	0.053
D	2	0.054	0.239	0.173	0.177	0.178	0.184	0.181	0.179	0.244	0.056	0.055	0.053
E	1.5	0.054	0.28	0.213	0.2	0.205	0.205	0.199	0.195	0.239	0.056	0.054	0.053
F	1	0.054	0.271	0.223	0.213	0.21	0.207	0.204	0.202	0.248	0.055	0.054	0.053
G	0.5	0.054	0.273	0.205	0.203	0.2	0.209	0.19	0.198	0.249	0.055	0.054	0.054
H	0	0.054	0.304	0.251	0.25	0.215	0.218	0.246	0.214	0.32	0.056	0.054	0.053
	NAC/Cefa	X µg/ml	0	5	10	15	20	25	30	S, pseudint,	MH-B,	Cefalexin	NAC
	Wachstum
	kein Wachstum
6, CB S, pseudintermedius Cefalexin und NAC
Pippetieren: 12,09,2023
Auslesung: 13,09,2023
	mg/ml	1	2	3	4	5	6	7	8	9	10	11	12
A	X	0.516	0.054	0.054	0.052	0.053	0.054	0.053	0.053	0.354	0.056	0.055	0.054
B	3	0.054	0.096	0.08	0.076	0.073	0.077	0.072	0.078	0.266	0.056	0.054	0.055
C	2.5	0.054	0.209	0.166	0.146	0.152	0.151	0.144	0.182	0.252	0.056	0.054	0.054
D	2	0.054	0.231	0.186	0.173	0.179	0.185	0.181	0.176	0.242	0.057	0.057	0.053
E	1.5	0.054	0.277	0.219	0.203	0.215	0.211	0.206	0.201	0.241	0.056	0.053	0.053
F	1	0.054	0.292	0.265	0.239	0.245	0.241	0.218	0.254	0.245	0.056	0.054	0.054
G	0.5	0.054	0.316	0.244	0.231	0.23	0.244	0.238	0.225	0.31	0.056	0.054	0.053
H	0	0.057	0.321	0.305	0.308	0.311	0.305	0.313	0.296	0.335	0.056	0.055	0.055
	NAC/Cefa	X µg/ml	0	5	10	15	20	25	30	S, pseudint,	MH-B,	Cefalexin	NAC
	Wachstum
	kein Wachstum

## Sheet: F1601-2-21
1, CB S, pseudintermedius Cefalexin und NAC
Pippetieren: 31,07,2023
Auslesung: 01,08,2023
	mg/ml	1	2	3	4	5	6	7	8	9	10	11	12
A	X	0.049	0.049	0.05	0.05	0.051	0.052	0.05	0.05	0.318	0.053	0.051	0.052
B	1.5	0.049	0.067	0.069	0.068	0.069	0.07	0.067	0.066	0.235	0.054	0.053	0.055
C	1.25	0.05	0.071	0.07	0.068	0.069	0.071	0.068	0.067	0.217	0.054	0.053	0.051
D	1	0.05	0.092	0.077	0.076	0.077	0.077	0.073	0.072	0.216	0.053	0.053	0.051
E	0.75	0.049	0.186	0.153	0.163	0.158	0.132	0.154	0.121	0.21	0.053	0.052	0.052
F	0.5	0.05	0.208	0.176	0.169	0.169	0.169	0.167	0.163	0.19	0.052	0.051	0.051
G	0.25	0.05	0.23	0.204	0.197	0.18	0.18	0.173	0.168	0.228	0.053	0.052	0.052
H	0	0.05	0.333	0.203	0.199	0.197	0.2	0.189	0.2	0.279	0.054	0.052	0.057
	NAC/Cefa	X µg/ml	0	5	10	15	20	25	30	S, pseudint,	MH-B,	Cefalexin	NAC
	Wachstum
	kein Wachstum
2, CB S, pseudintermedius Cefalexin und NAC
Pippetieren: 07,08,2023
Auslesung: 08,08,2023
	mg/ml	1	2	3	4	5	6	7	8	9	10	11	12
A	X	0.049	0.049	0.05	0.048	0.05	0.05	0.049	0.05	0.26	0.052	0.051	0.052
B	1.5	0.051	0.089	0.065	0.063	0.064	0.064	0.063	0.061	0.21	0.053	0.052	0.051
C	1.25	0.051	0.07	0.069	0.066	0.067	0.066	0.065	0.064	0.211	0.052	0.052	0.051
D	1	0.051	0.194	0.079	0.082	0.078	0.073	0.078	0.097	0.208	0.052	0.052	0.051
E	0.75	0.051	0.252	0.185	0.174	0.177	0.148	0.163	0.174	0.205	0.052	0.052	0.051
F	0.5	0.051	0.208	0.192	0.176	0.18	0.18	0.174	0.166	0.202	0.052	0.052	0.051
G	0.25	0.051	0.206	0.18	0.174	0.168	0.164	0.156	0.154	0.199	0.053	0.051	0.052
H	0	0.051	0.384	0.23	0.24	0.254	0.243	0.229	0.221	0.329	0.053	0.052	0.053
	NAC/Cefa	X µg/ml	0	5	10	15	20	25	30	S, pseudint,	MH-B,	Cefalexin	NAC
	Wachstum
	kein Wachstum
3, CB S, pseudintermedius Cefalexin und NAC
Pippetieren: 07,08,2023
Auslesung: 08,08,2023
	mg/ml	1	2	3	4	5	6	7	8	9	10	11	12
A	X	0.049	0.049	0.051	0.048	0.05	0.05	0.049	0.05	0.309	0.052	0.051	0.053
B	1.5	0.387	0.065	0.066	0.065	0.065	0.066	0.063	0.062	0.236	0.052	0.052	0.052
C	1.25	0.05	0.079	0.07	0.068	0.069	0.069	0.066	0.067	0.213	0.052	0.052	0.051
D	1	0.05	0.242	0.087	0.078	0.082	0.086	0.078	0.089	0.21	0.053	0.053	0.052
E	0.75	0.05	0.232	0.181	0.17	0.166	0.163	0.166	0.169	0.209	0.052	0.052	0.052
F	0.5	0.05	0.2	0.189	0.176	0.173	0.175	0.162	0.165	0.211	0.052	0.052	0.051
G	0.25	0.05	0.231	0.2	0.189	0.176	0.173	0.168	0.16	0.211	0.052	0.051	0.052
H	0	0.051	0.338	0.189	0.194	0.223	0.21	0.222	0.196	0.285	0.052	0.051	0.052
	NAC/Cefa	X µg/ml	0	5	10	15	20	25	30	S, pseudint,	MH-B,	Cefalexin	NAC
	Wachstum
	kein Wachstum
4, CB S, pseudintermedius Cefalexin und NAC
Pippetieren: 08,08,2023
Auslesung: 09,08,2023
	mg/ml	1	2	3	4	5	6	7	8	9	10	11	12
A	X	0.05	0.051	0.417	0.048	0.049	0.049	0.047	0.048	0.271	0.05	0.049	0.053
B	1.5	0.05	0.065	0.067	0.062	0.063	0.064	0.058	0.061	0.219	0.05	0.05	0.05
C	1.25	0.05	0.074	0.071	0.069	0.069	0.068	0.067	0.066	0.213	0.05	0.05	0.05
D	1	0.05	0.126	0.081	0.073	0.073	0.071	0.069	0.073	0.208	0.051	0.051	0.051
E	0.75	0.049	0.231	0.182	0.176	0.18	0.165	0.169	0.173	0.206	0.051	0.05	0.05
F	0.5	0.05	0.203	0.185	0.177	0.176	0.175	0.171	0.165	0.215	0.052	0.05	0.051
G	0.25	0.05	0.203	0.173	0.169	0.171	0.162	0.161	0.153	0.202	0.05	0.049	0.051
H	0	0.05	0.255	0.22	0.209	0.199	0.182	0.187	0.191	0.257	0.051	0.05	0.053
	NAC/Cefa	X µg/ml	0	5	10	15	20	25	30	S, pseudint,	MH-B,	Cefalexin	NAC
	Wachstum
	kein Wachstum
5, CB S, pseudintermedius Cefalexin und NAC
Pippetieren: 08,08,2023
Auslesung: 09,08,2023
	mg/ml	1	2	3	4	5	6	7	8	9	10	11	12
A	X	0.051	0.053	0.053	0.052	0.056	0.054	0.053	0.051	0.347	0.053	0.053	0.054
B	1.5	0.054	0.067	0.068	0.066	0.068	0.067	0.064	0.062	0.227	0.055	0.053	0.053
C	1.25	0.453	0.072	0.072	0.07	0.072	0.069	0.067	0.066	0.206	0.054	0.053	0.051
D	1	0.052	0.135	0.082	0.075	0.077	0.073	0.07	0.079	0.203	0.053	0.053	0.052
E	0.75	0.051	0.234	0.183	0.181	0.164	0.176	0.181	0.18	0.195	0.054	0.053	0.052
F	0.5	0.052	0.213	0.186	0.173	0.176	0.174	0.172	0.169	0.185	0.054	0.052	0.052
G	0.25	0.052	0.204	0.178	0.172	0.166	0.161	0.154	0.149	0.195	0.054	0.051	0.052
H	0	0.053	0.233	0.203	0.198	0.193	0.2	0.197	0.191	0.231	0.055	0.051	0.053
	NAC/Cefa	X µg/ml	0	5	10	15	20	25	30	S, pseudint,	MH-B,	Cefalexin	NAC
	Wachstum
	kein Wachstum
6, CB S, pseudintermedius Cefalexin und NAC
Pippetieren: 26,09,2023
Auslesung: 27,09,2023
	mg/ml	1	2	3	4	5	6	7	8	9	10	11	12
A	X	0.054	0.054	0.054	0.052	0.054	0.055	0.052	0.053	0.28	0.056	0.054	0.055
B	1.5	0.056	0.101	0.079	0.076	0.076	0.076	0.072	0.074	0.231	0.057	0.054	0.054
C	1.25	0.055	0.087	0.074	0.07	0.073	0.071	0.07	0.069	0.224	0.056	0.057	0.053
D	1	0.055	0.285	0.168	0.167	0.153	0.173	0.167	0.142	0.215	0.056	0.055	0.053
E	0.75	0.058	0.253	0.18	0.202	0.194	0.194	0.196	0.19	0.214	0.056	0.054	0.053
F	0.5	0.055	0.23	0.201	0.186	0.187	0.19	0.184	0.174	0.206	0.055	0.054	0.053
G	0.25	0.055	0.291	0.192	0.172	0.162	0.163	0.155	0.154	0.214	0.055	0.053	0.054
H	0	0.055	0.389	0.243	0.267	0.249	0.259	0.266	0.238	0.328	0.055	0.054	0.056
	NAC/Cefa	X µg/ml	0	5	10	15	20	25	30	S, pseudint,	MH-B,	Cefalexin	NAC
	Wachstum
	kein Wachstum

## Sheet: F1884-1-21
1, CB S, pseudintermedius Cefalexin und NAC
Pippetieren: 31,07,2023
Auslesung: 01,08,2023
	mg/ml	1	2	3	4	5	6	7	8	9	10	11	12
A	X	0.05	0.05	0.051	0.049	0.05	0.051	0.049	0.049	0.314	0.053	0.052	0.052
B	1.5	0.05	0.069	0.065	0.061	0.064	0.065	0.061	0.064	0.179	0.053	0.051	0.052
C	1.25	0.05	0.071	0.068	0.065	0.066	0.066	0.064	0.064	0.176	0.052	0.051	0.052
D	1	0.05	0.075	0.069	0.066	0.066	0.067	0.065	0.065	0.181	0.052	0.052	0.052
E	0.75	0.05	0.231	0.095	0.085	0.082	0.087	0.084	0.107	0.174	0.052	0.052	0.052
F	0.5	0.05	0.178	0.154	0.153	0.148	0.145	0.143	0.14	0.177	0.052	0.051	0.052
G	0.25	0.05	0.236	0.161	0.15	0.149	0.154	0.138	0.133	0.185	0.052	0.051	0.052
H	0	0.05	0.305	0.2	0.196	0.165	0.17	0.175	0.18	0.267	0.052	0.05	0.052
	NAC/Cefa	X µg/ml	0	5	10	15	20	25	30	S, pseudint,	MH-B,	Cefalexin	NAC
	Wachstum
	kein Wachstum
2, CB S, pseudintermedius Cefalexin und NAC
Pippetieren: 31,07,2023
Auslesung: 01,08,2023
	mg/ml	1	2	3	4	5	6	7	8	9	10	11	12
A	X	0.05	0.05	0.051	0.05	0.05	0.051	0.049	0.05	0.33	0.052	0.052	0.053
B	1.5	0.053	0.063	0.059	0.058	0.057	0.059	0.056	0.061	0.201	0.053	0.052	0.053
C	1.25	0.051	0.066	0.064	0.063	0.067	0.063	0.061	0.061	0.18	0.052	0.051	0.052
D	1	0.05	0.077	0.068	0.066	0.066	0.065	0.064	0.065	0.181	0.053	0.053	0.052
E	0.75	0.052	0.215	0.108	0.091	0.086	0.095	0.087	0.098	0.18	0.052	0.051	0.053
F	0.5	0.05	0.211	0.147	0.147	0.145	0.145	0.137	0.136	0.181	0.052	0.051	0.051
G	0.25	0.05	0.178	0.13	0.132	0.131	0.141	0.132	0.126	0.181	0.053	0.051	0.052
H	0	0.051	0.238	0.151	0.147	0.147	0.144	0.141	0.135	0.223	0.053	0.05	0.052
	NAC/Cefa	X µg/ml	0	5	10	15	20	25	30	S, pseudint,	MH-B,	Cefalexin	NAC
	Wachstum
	kein Wachstum
3, CB S, pseudintermedius Cefalexin und NAC
Pippetieren: 07,08,2023
Auslesung: 08,08,2023
	mg/ml	1	2	3	4	5	6	7	8	9	10	11	12
A	X	0.051	0.052	0.052	0.05	0.052	0.052	0.052	0.05	0.249	0.053	0.051	0.052
B	1.5	0.051	0.068	0.066	0.061	0.062	0.063	0.061	0.062	0.181	0.055	0.055	0.052
C	1.25	0.054	0.071	0.065	0.063	0.064	0.065	0.062	0.062	0.176	0.053	0.051	0.051
D	1	0.051	0.142	0.071	0.067	0.067	0.068	0.067	0.066	0.173	0.052	0.051	0.051
E	0.75	0.051	0.254	0.161	0.151	0.155	0.142	0.136	0.13	0.176	0.052	0.052	0.051
F	0.5	0.051	0.193	0.163	0.154	0.149	0.155	0.148	0.141	0.179	0.052	0.051	0.053
G	0.25	0.051	0.221	0.176	0.16	0.149	0.145	0.136	0.133	0.181	0.052	0.051	0.051
H	0	0.052	0.351	0.207	0.198	0.191	0.178	0.181	0.177	0.387	0.052	0.05	0.052
	NAC/Cefa	X µg/ml	0	5	10	15	20	25	30	S, pseudint,	MH-B,	Cefalexin	NAC
	Wachstum
	kein Wachstum
4, CB S, pseudintermedius Cefalexin und NAC
Pippetieren: 08,08,2023
Auslesung: 09,08,2023
	mg/ml	1	2	3	4	5	6	7	8	9	10	11	12
A	X	0.05	0.055	0.051	0.049	0.051	0.052	0.05	0.05	0.208	0.052	0.052	0.054
B	1.5	0.05	0.07	0.067	0.065	0.066	0.066	0.064	0.063	0.182	0.057	0.053	0.052
C	1.25	0.051	0.073	0.069	0.067	0.073	0.068	0.066	0.066	0.178	0.053	0.053	0.052
D	1	0.052	0.098	0.072	0.068	0.07	0.069	0.068	0.071	0.178	0.053	0.054	0.052
E	0.75	0.05	0.27	0.158	0.159	0.153	0.151	0.143	0.137	0.198	0.053	0.052	0.053
F	0.5	0.051	0.174	0.146	0.151	0.153	0.153	0.146	0.143	0.182	0.052	0.053	0.052
G	0.25	0.051	0.222	0.149	0.164	0.141	0.139	0.139	0.136	0.188	0.052	0.052	0.052
H	0	0.051	0.359	0.223	0.214	0.199	0.191	0.186	0.171	0.345	0.052	0.052	0.054
	NAC/Cefa	X µg/ml	0	5	10	15	20	25	30	S, pseudint,	MH-B,	Cefalexin	NAC
5, CB S, pseudintermedius Cefalexin und NAC
Pippetieren: 09,08,2023
Auslesung: 10,08,2023
	mg/ml	1	2	3	4	5	6	7	8	9	10	11	12
A	X	0.051	0.055	0.052	0.05	0.051	0.052	0.052	0.05	0.255	0.051	0.049	0.052
B	1.5	0.051	0.061	0.06	0.059	0.06	0.06	0.059	0.059	0.191	0.053	0.05	0.052
C	1.25	0.051	0.069	0.063	0.061	0.061	0.062	0.06	0.06	0.187	0.053	0.053	0.052
D	1	0.054	0.085	0.067	0.062	0.064	0.063	0.061	0.064	0.192	0.052	0.053	0.052
E	0.75	0.051	0.223	0.141	0.121	0.11	0.093	0.091	0.089	0.189	0.052	0.051	0.052
F	0.5	0.051	0.23	0.159	0.148	0.148	0.14	0.133	0.123	0.184	0.052	0.051	0.052
G	0.25	0.051	0.212	0.15	0.141	0.143	0.141	0.137	0.131	0.192	0.053	0.051	0.052
H	0	0.055	0.225	0.165	0.168	0.162	0.143	0.145	0.148	0.206	0.053	0.05	0.052
	NAC/Cefa	X µg/ml	0	5	10	15	20	25	30	S, pseudint,	MH-B,	Cefalexin	NAC
	Wachstum
	kein Wachstum
6, CB S, pseudintermedius Cefalexin und NAC
Pippetieren: 07,08,2023
Auslesung: 08,08,2023
	mg/ml	1	2	3	4	5	6	7	8	9	10	11	12
A	X	0.05	0.051	0.051	0.051	0.051	0.316	0.049	0.05	0.226	0.053	0.052	0.055
B	1.5	0.049	0.071	0.067	0.064	0.066	0.065	0.064	0.062	0.177	0.052	0.051	0.052
C	1.25	0.05	0.073	0.068	0.066	0.066	0.066	0.065	0.064	0.175	0.052	0.052	0.051
D	1	0.05	0.106	0.071	0.068	0.067	0.068	0.066	0.07	0.181	0.053	0.052	0.052
E	0.75	0.051	0.262	0.175	0.156	0.157	0.145	0.137	0.136	0.185	0.052	0.052	0.052
F	0.5	0.051	0.202	0.152	0.152	0.155	0.158	0.154	0.147	0.18	0.053	0.051	0.052
G	0.25	0.051	0.231	0.228	0.151	0.158	0.147	0.162	0.16	0.209	0.053	0.051	0.052
H	0	0.052	0.35	0.213	0.2	0.194	0.185	0.189	0.18	0.313	0.053	0.052	0.052
	NAC/Cefa	X µg/ml	0	5	10	15	20	25	30	S, pseudint,	MH-B,	Cefalexin	NAC
	Wachstum
	kein Wachstum

## Sheet: F1203-1-21
1, CB S, pseudintermedius Cefalexin und NAC
Pippetieren: 12,09,2023
Auslesung: 13,09,2023
	mg/ml	1	2	3	4	5	6	7	8	9	10	11	12
A	X	0.056	0.055	0.055	0.054	0.056	0.057	0.054	0.055	0.388	0.059	0.058	0.062
B	3	0.057	0.084	0.075	0.073	0.071	0.071	0.066	0.066	0.305	0.059	0.057	0.059
C	2.5	0.057	0.182	0.078	0.075	0.073	0.073	0.07	0.071	0.307	0.058	0.056	0.057
D	2	0.058	0.288	0.174	0.158	0.158	0.154	0.123	0.132	0.299	0.059	0.057	0.058
E	1.5	0.057	0.24	0.124	0.123	0.123	0.122	0.12	0.119	0.268	0.059	0.057	0.057
F	1	0.057	0.272	0.134	0.126	0.126	0.129	0.124	0.121	0.241	0.058	0.056	0.057
G	0.5	0.057	0.256	0.137	0.129	0.132	0.127	0.124	0.119	0.239	0.058	0.056	0.057
H	0	0.06	0.307	0.149	0.149	0.151	0.147	0.144	0.151	0.267	0.059	0.057	0.059
	NAC/Cefa	X µg/ml	0	5	10	15	20	25	30	S, pseudint,	MH-B,	Cefalexin	NAC
	Wachstum
	kein Wachstum
2, CB S, pseudintermedius Cefalexin und NAC
Pippetieren: 12,09,2023
Auslesung: 13,09,2023
	mg/ml	1	2	3	4	5	6	7	8	9	10	11	12
A	X	0.055	0.056	0.055	0.053	0.054	0.056	0.053	0.054	0.309	0.057	0.056	0.057
B	3	0.055	0.084	0.071	0.067	0.069	0.068	0.064	0.062	0.288	0.058	0.057	0.055
C	2.5	0.054	0.19	0.072	0.071	0.074	0.071	0.066	0.064	0.222	0.059	0.057	0.055
D	2	0.056	0.328	0.168	0.156	0.152	0.152	0.139	0.119	0.255	0.059	0.057	0.055
E	1.5	0.055	0.301	0.135	0.128	0.125	0.13	0.124	0.126	0.265	0.059	0.057	0.056
F	1	0.055	0.26	0.14	0.13	0.133	0.135	0.13	0.129	0.261	0.058	0.057	0.055
G	0.5	0.055	0.254	0.143	0.134	0.138	0.139	0.136	0.135	0.296	0.058	0.057	0.056
H	0	0.056	0.392	0.202	0.189	0.185	0.184	0.202	0.206	0.358	0.058	0.056	0.058
	NAC/Cefa	X µg/ml	0	5	10	15	20	25	30	S, pseudint,	MH-B,	Cefalexin	NAC
	Wachstum
	kein Wachstum
3, CB S, pseudintermedius Cefalexin und NAC
Pippetieren: 12,09,2023
Auslesung: 13,09,2023
	mg/ml	1	2	3	4	5	6	7	8	9	10	11	12
A	X	0.06	0.06	0.059	0.058	0.059	0.06	0.057	0.06	0.358	0.064	0.057	0.058
B	3	0.059	0.078	0.068	0.065	0.067	0.07	0.066	0.067	0.285	0.059	0.056	0.056
C	2.5	0.06	0.131	0.078	0.072	0.075	0.072	0.067	0.068	0.254	0.058	0.055	0.056
D	2	0.057	0.223	0.171	0.153	0.151	0.14	0.131	0.123	0.248	0.059	0.057	0.055
E	1.5	0.06	0.283	0.137	0.126	0.129	0.131	0.124	0.122	0.236	0.059	0.057	0.055
F	1	0.059	0.228	0.135	0.13	0.126	0.133	0.13	0.13	0.229	0.058	0.056	0.055
G	0.5	0.059	0.228	0.137	0.136	0.13	0.133	0.131	0.134	0.245	0.058	0.056	0.055
H	0	0.061	0.286	0.151	0.144	0.146	0.145	0.145	0.144	0.25	0.058	0.055	0.056
	NAC/Cefa	X µg/ml	0	5	10	15	20	25	30	S, pseudint,	MH-B,	Cefalexin	NAC
	Wachstum
	kein Wachstum
4, CB S, pseudintermedius Cefalexin und NAC
Pippetieren: 12,09,2023
Auslesung: 13,09,2023
	mg/ml	1	2	3	4	5	6	7	8	9	10	11	12
A	X	0.055	0.055	0.059	0.054	0.057	0.056	0.053	0.055	0.288	0.058	0.057	0.055
B	3	0.054	0.084	0.068	0.064	0.065	0.064	0.059	0.057	0.261	0.058	0.056	0.055
C	2.5	0.054	0.146	0.073	0.066	0.066	0.066	0.06	0.06	0.274	0.059	0.055	0.055
D	2	0.054	0.341	0.169	0.155	0.128	0.129	0.105	0.121	0.277	0.059	0.057	0.055
E	1.5	0.055	0.342	0.132	0.121	0.125	0.124	0.124	0.121	0.256	0.059	0.058	0.056
F	1	0.055	0.238	0.134	0.129	0.129	0.133	0.133	0.137	0.265	0.059	0.057	0.055
G	0.5	0.055	0.26	0.145	0.134	0.139	0.136	0.141	0.151	0.294	0.059	0.056	0.056
H	0	0.055	0.391	0.202	0.19	0.191	0.196	0.217	0.227	0.381	0.058	0.055	0.056
	NAC/Cefa	X µg/ml	0	5	10	15	20	25	30	S, pseudint,	MH-B,	Cefalexin	NAC
	Wachstum
	kein Wachstum
5, CB S, pseudintermedius Cefalexin und NAC
Pippetieren: 26,09,2023
Auslesung: 27,09,2023
	mg/ml	1	2	3	4	5	6	7	8	9	10	11	12
A	X	0.054	0.054	0.054	0.053	0.053	0.054	0.053	0.053	0.38	0.054	0.054	0.055
B	3	0.054	0.079	0.069	0.066	0.065	0.067	0.062	0.061	0.257	0.056	0.054	0.054
C	2.5	0.054	0.107	0.072	0.068	0.068	0.067	0.064	0.061	0.256	0.055	0.053	0.053
D	2	0.055	0.221	0.138	0.116	0.084	0.088	0.079	0.071	0.228	0.056	0.054	0.056
E	1.5	0.056	0.221	0.136	0.132	0.126	0.12	0.121	0.117	0.233	0.055	0.053	0.054
F	1	0.055	0.205	0.142	0.135	0.136	0.137	0.135	0.129	0.229	0.056	0.054	0.053
G	0.5	0.055	0.222	0.146	0.136	0.135	0.134	0.137	0.14	0.226	0.056	0.053	0.054
H	0	0.056	0.314	0.169	0.168	0.181	0.179	0.19	0.217	0.367	0.055	0.053	0.056
	NAC/Cefa	X µg/ml	0	5	10	15	20	25	30	S, pseudint,	MH-B,	Cefalexin	NAC
	Wachstum
	kein Wachstum
6, CB S, pseudintermedius Cefalexin und NAC
Pippetieren: 26,09,2023
Auslesung: 27,09,2023
	mg/ml	1	2	3	4	5	6	7	8	9	10	11	12
A	X	0.054	0.053	0.053	0.052	0.053	0.054	0.052	0.053	0.323	0.054	0.053	0.055
B	3	0.054	0.08	0.069	0.065	0.066	0.065	0.063	0.063	0.245	0.055	0.089	0.055
C	2.5	0.054	0.093	0.073	0.069	0.066	0.067	0.063	0.062	0.287	0.056	0.053	0.053
D	2	0.054	0.229	0.103	0.096	0.091	0.095	0.081	0.074	0.263	0.055	0.054	0.053
E	1.5	0.054	0.238	0.139	0.131	0.128	0.127	0.122	0.12	0.256	0.056	0.054	0.053
F	1	0.055	0.209	0.137	0.131	0.13	0.134	0.133	0.132	0.229	0.055	0.053	0.054
G	0.5	0.055	0.294	0.148	0.14	0.138	0.133	0.136	0.145	0.236	0.055	0.052	0.053
H	0	0.055	0.356	0.259	0.232	0.238	0.228	0.222	0.22	0.376	0.055	0.053	0.055
	NAC/Cefa	X µg/ml	0	5	10	15	20	25	30	S, pseudint,	MH-B,	Cefalexin	NAC
	Wachstum
	kein Wachstum
