# Supplementary material for: In Vitro Antibacterial Efficacy of Cetirizine and N-Acetylcysteine Alone and in Combination with Cefalexin on Canine Methicillin-Sensitive and -Resistant Staphylococcus pseudintermedius
Source: Pathogens. 2026 May 29;15(6):589. doi: 10.3390/pathogens15060589 (PMC13304878; doi:10.3390/pathogens15060589)
Supplement: Supplementary file 1 [file pathogens-15-00589-s001.zip › Supplementary Files/checkerboard/Auswertung_CB_NAC_SP.xlsx]

## Sheet: F4053-1-22
1, CB S, pseudintermedius Cefalexin und NAC
Pippetieren: 08,08,2023
Auslesung: 09,08,2023
	mg/ml	1	2	3	4	5	6	7	8	9	10	11	12
A	X	0.051	0.051	0.053	0.051	0.051	0.051	0.05	0.05	0.209	0.052	0.051	0.052
B	1.5	0.05	0.068	0.067	0.064	0.064	0.064	0.061	0.059	0.186	0.052	0.052	0.052
C	1.25	0.052	0.073	0.071	0.068	0.066	0.067	0.066	0.063	0.183	0.052	0.053	0.052
D	1	0.051	0.081	0.093	0.071	0.106	0.107	0.105	0.066	0.178	0.052	0.052	0.052
E	0.75	0.053	0.171	0.156	0.145	0.131	0.126	0.114	0.107	0.189	0.052	0.052	0.052
F	0.5	0.051	0.172	0.138	0.131	0.119	0.116	0.102	0.094	0.192	0.053	0.051	0.052
G	0.25	0.051	0.231	0.153	0.148	0.075	0.071	0.069	0.066	0.195	0.052	0.051	0.052
H	0	0.051	0.356	0.222	0.156	0.06	0.06	0.055	0.055	0.329	0.053	0.051	0.053
	NAC/Cefa	X µg/ml	0	0.25	0.5	0.75	1	1.25	1.5	S, pseudint,	MH-B,	Cefalexin	NAC
	Wachstum
	kein Wachstum
2, CB S, pseudintermedius Cefalexin und NAC
Pippetieren: 08,08,2023
Auslesung: 09,08,2023
	mg/ml	1	2	3	4	5	6	7	8	9	10	11	12
A	X	0.05	0.05	0.051	0.049	0.051	0.05	0.049	0.049	0.202	0.052	0.051	0.052
B	1.5	0.051	0.065	0.067	0.062	0.064	0.064	0.062	0.06	0.185	0.052	0.052	0.051
C	1.25	0.062	0.071	0.07	0.068	0.068	0.066	0.064	0.064	0.183	0.052	0.053	0.052
D	1	0.051	0.082	0.075	0.073	0.07	0.072	0.068	0.067	0.189	0.054	0.057	0.056
E	0.75	0.051	0.166	0.161	0.148	0.131	0.122	0.113	0.103	0.179	0.052	0.052	0.051
F	0.5	0.051	0.167	0.139	0.139	0.113	0.11	0.1	0.085	0.192	0.202	0.052	0.052
G	0.25	0.051	0.22	0.142	0.132	0.085	0.071	0.075	0.074	0.181	0.052	0.052	0.053
H	0	0.051	0.344	0.202	0.172	0.061	0.056	0.054	0.055	0.317	0.052	0.052	0.054
	NAC/Cefa	X µg/ml	0	0.25	0.5	0.75	1	1.25	1.5	S, pseudint,	MH-B,	Cefalexin	NAC
	Wachstum
	kein Wachstum
3, CB S, pseudintermedius Cefalexin und NAC
Pippetieren: 09,08,2023
Auslesung: 10,08,2023
	mg/ml	1	2	3	4	5	6	7	8	9	10	11	12
A	X	0.053	0.053	0.053	0.051	0.053	0.054	0.053	0.053	0.303	0.053	0.053	0.053
B	1.5	0.051	0.064	0.065	0.062	0.062	0.063	0.062	0.061	0.183	0.053	0.052	0.052
C	1.25	0.053	0.071	0.069	0.067	0.067	0.067	0.065	0.065	0.185	0.053	0.053	0.052
D	1	0.051	0.084	0.071	0.069	0.068	0.068	0.068	0.066	0.174	0.053	0.053	0.052
E	0.75	0.052	0.153	0.073	0.069	0.068	0.068	0.065	0.066	0.198	0.054	0.053	0.054
F	0.5	0.052	0.166	0.146	0.126	0.112	0.115	0.101	0.094	0.185	0.053	0.052	0.052
G	0.25	0.053	0.19	0.136	0.128	0.081	0.076	0.058	0.055	0.181	0.053	0.052	0.052
H	0	0.052	0.308	0.194	0.128	0.06	0.057	0.054	0.053	0.282	0.054	0.052	0.055
	NAC/Cefa	X µg/ml	0	0.25	0.5	0.75	1	1.25	1.5	S, pseudint,	MH-B,	Cefalexin	NAC
	Wachstum
	kein Wachstum
4, CB S, pseudintermedius Cefalexin und NAC
Pippetieren: 09,08,2023
Auslesung: 10,08,2023
	mg/ml	1	2	3	4	5	6	7	8	9	10	11	12
A	X	0.052	0.053	0.053	0.051	0.05	0.05	0.048	0.049	0.322	0.052	0.052	0.053
B	1.5	0.051	0.067	0.065	0.065	0.065	0.063	0.063	0.062	0.193	0.053	0.052	0.052
C	1.25	0.051	0.071	0.07	0.067	0.069	0.068	0.066	0.065	0.178	0.052	0.052	0.052
D	1	0.051	0.087	0.074	0.07	0.07	0.071	0.069	0.068	0.197	0.051	0.053	0.051
E	0.75	0.052	0.163	0.151	0.135	0.128	0.131	0.114	0.105	0.182	0.053	0.054	0.053
F	0.5	0.052	0.168	0.147	0.129	0.119	0.116	0.106	0.099	0.203	0.052	0.052	0.052
G	0.25	0.053	0.188	0.123	0.116	0.091	0.076	0.068	0.064	0.192	0.053	0.052	0.052
H	0	0.051	0.242	0.152	0.127	0.077	0.054	0.054	0.052	0.247	0.053	0.051	0.052
	NAC/Cefa	X µg/ml	0	0.25	0.5	0.75	1	1.25	1.5	S, pseudint,	MH-B,	Cefalexin	NAC
	Wachstum
	kein Wachstum
5, CB S, pseudintermedius Cefalexin und NAC
Pippetieren: 09,08,2023
Auslesung: 10,08,2023
	mg/ml	1	2	3	4	5	6	7	8	9	10	11	12
A	X	0.052	0.051	0.052	0.048	0.049	0.049	0.048	0.048	0.223	0.05	0.051	0.052
B	1.5	0.051	0.065	0.063	0.062	0.06	0.061	0.058	0.058	0.185	0.05	0.051	0.052
C	1.25	0.052	0.067	0.067	0.065	0.066	0.065	0.063	0.063	0.181	0.052	0.052	0.051
D	1	0.051	0.102	0.069	0.066	0.068	0.068	0.065	0.066	0.196	0.051	0.052	0.051
E	0.75	0.051	0.166	0.07	0.067	0.067	0.066	0.063	0.066	0.174	0.051	0.051	0.051
F	0.5	0.052	0.176	0.15	0.134	0.126	0.112	0.103	0.093	0.193	0.051	0.051	0.051
G	0.25	0.051	0.233	0.133	0.126	0.075	0.069	0.058	0.05	0.217	0.052	0.051	0.051
H	0	0.052	0.367	0.178	0.108	0.061	0.055	0.051	0.051	0.336	0.052	0.051	0.052
	NAC/Cefa	X µg/ml	0	0.25	0.5	0.75	1	1.25	1.5	S, pseudint,	MH-B,	Cefalexin	NAC
	Wachstum
	kein Wachstum
6, CB S, pseudintermedius Cefalexin und NAC
Pippetieren: 09,08,2023
Auslesung: 10,08,2023
	mg/ml	1	2	3	4	5	6	7	8	9	10	11	12
A	X	0.051	0.052	0.052	0.051	0.052	0.052	0.051	0.051	0.263	0.361	0.054	0.052
B	1.5	0.052	0.068	0.068	0.066	0.067	0.066	0.065	0.064	0.182	0.311	0.231	0.053
C	1.25	0.313	0.072	0.071	0.07	0.07	0.068	0.066	0.067	0.191	0.266	0.054	0.052
D	1	0.051	0.089	0.074	0.072	0.071	0.07	0.07	0.069	0.181	0.222	0.053	0.052
E	0.75	0.051	0.166	0.158	0.143	0.135	0.127	0.115	0.109	0.182	0.053	0.053	0.053
F	0.5	0.051	0.178	0.144	0.126	0.122	0.116	0.107	0.099	0.18	0.053	0.052	0.052
G	0.25	0.051	0.188	0.134	0.112	0.089	0.068	0.073	0.06	0.184	0.053	0.051	0.052
H	0	0.052	0.278	0.185	0.098	0.063	0.057	0.053	0.052	0.241	0.054	0.052	0.053
	NAC/Cefa	X µg/ml	0	0.25	0.5	0.75	1	1.25	1.5	S, pseudint,	MH-B,	Cefalexin	NAC
	Wachstum
	kein Wachstum

## Sheet: F4080-1-22
1. CB S. pseudintermedius Cefalexin und NAC
Pippetieren: 24.07.2023
Auslesung: 25.07.2023
	mg/ml	1	2	3	4	5	6	7	8	9	10	11	12
A	X	0.050	0.050	0.051	0.050	0.052	0.051	0.049	0.050	0.274	0.052	0.051	0.052
B	1.5	0.049	0.062	0.063	0.062	0.063	0.062	0.062	0.062	0.217	0.051	0.052	0.052
C	1.25	0.050	0.062	0.065	0.063	0.064	0.064	0.062	0.063	0.218	0.051	0.051	0.051
D	1	0.050	0.065	0.067	0.066	0.065	0.065	0.064	0.064	0.219	0.051	0.051	0.051
E	0.75	0.050	0.136	0.075	0.070	0.071	0.070	0.068	0.069	0.208	0.052	0.051	0.052
F	0.5	0.050	0.207	0.154	0.142	0.132	0.128	0.109	0.108	0.220	0.051	0.050	0.051
G	0.25	0.051	0.294	0.176	0.148	0.134	0.129	0.100	0.080	0.284	0.052	0.050	0.052
H	0	0.051	0.353	0.223	0.164	0.147	0.150	0.055	0.054	0.333	0.052	0.050	0.052
	NAC/Cefa	X µg/ml	0	0.25	0.5	0.75	1	1.25	1.5	S. pseudint.	MH-B.	Cefalexin	NAC
	Wachstum
	kein Wachstum
2. CB S. pseudintermedius Cefalexin und NAC
Pippetieren: 24.07.2023
Auslesung: 25.07.2023
	mg/ml	1	2	3	4	5	6	7	8	9	10	11	12
A	X	0.050	0.050	0.051	0.049	0.050	0.051	0.049	0.050	0.283	0.051	0.050	0.052
B	1.5	0.052	0.062	0.062	0.061	0.062	0.062	0.061	0.062	0.281	0.052	0.052	0.052
C	1.25	0.053	0.063	0.065	0.065	0.066	0.066	0.064	0.069	0.223	0.053	0.051	0.052
D	1	0.049	0.063	0.064	0.063	0.064	0.065	0.063	0.062	0.220	0.051	0.051	0.051
E	0.75	0.051	0.090	0.069	0.068	0.070	0.068	0.067	0.068	0.217	0.050	0.050	0.052
F	0.5	0.050	0.230	0.156	0.142	0.137	0.127	0.116	0.105	0.211	0.052	0.050	0.051
G	0.25	0.051	0.260	0.168	0.146	0.142	0.144	0.101	0.068	0.273	0.052	0.050	0.051
H	0	0.050	0.348	0.225	0.164	0.134	0.085	0.054	0.053	0.312	0.052	0.049	0.052
	NAC/Cefa	X µg/ml	0	0.25	0.5	0.75	1	1.25	1.5	S. pseudint.	MH-B.	Cefalexin	NAC
	Wachstum
	kein Wachstum
3. CB S. pseudintermedius Cefalexin und NAC
Pippetieren: 08.08.2023
Auslesung: 09.08.2023
	mg/ml	1	2	3	4	5	6	7	8	9	10	11	12
A	X	0.052	0.053	0.053	0.051	0.055	0.053	0.052	0.052	0.293	0.053	0.052	0.052
B	1.5	0.052	0.064	0.065	0.065	0.065	0.065	0.064	0.063	0.252	0.052	0.052	0.051
C	1.25	0.053	0.067	0.069	0.070	0.071	0.070	0.067	0.067	0.225	0.052	0.052	0.051
D	1	0.055	0.074	0.075	0.071	0.070	0.071	0.068	0.069	0.221	0.051	0.052	0.051
E	0.75	0.054	0.243	0.144	0.137	0.124	0.121	0.113	0.109	0.220	0.052	0.052	0.051
F	0.5	0.053	0.253	0.150	0.141	0.134	0.125	0.117	0.105	0.224	0.052	0.052	0.052
G	0.25	0.052	0.309	0.158	0.155	0.132	0.115	0.099	0.082	0.297	0.052	0.050	0.051
H	0	0.055	0.394	0.233	0.214	0.179	0.154	0.099	0.056	0.337	0.052	0.051	0.052
	NAC/Cefa	X µg/ml	0	0.25	0.5	0.75	1	1.25	1.5	S. pseudint.	MH-B.	Cefalexin	NAC
	Wachstum
	kein Wachstum
4. CB S. pseudintermedius Cefalexin und NAC
Pippetieren: 08.08.2023
Auslesung: 09.08.2023
	mg/ml	1	2	3	4	5	6	7	8	9	10	11	12
A	X	0.050	0.049	0.050	0.048	0.049	0.049	0.051	0.048	0.280	0.050	0.050	0.051
B	1.5	0.050	0.063	0.063	0.062	0.062	0.062	0.062	0.060	0.242	0.050	0.051	0.052
C	1.25	0.051	0.065	0.068	0.064	0.065	0.063	0.063	0.062	0.222	0.050	0.051	0.051
D	1	0.050	0.076	0.071	0.067	0.067	0.068	0.065	0.065	0.218	0.050	0.052	0.054
E	0.75	0.051	0.241	0.144	0.133	0.121	0.119	0.109	0.105	0.230	0.050	0.053	0.052
F	0.5	0.051	0.270	0.145	0.127	0.126	0.121	0.110	0.105	0.221	0.051	0.051	0.051
G	0.25	0.051	0.326	0.166	0.158	0.121	0.119	0.086	0.070	0.274	0.050	0.051	0.051
H	0	0.053	0.360	0.220	0.197	0.166	0.156	0.069	0.053	0.315	0.050	0.050	0.052
	NAC/Cefa	X µg/ml	0	0.25	0.5	0.75	1	1.25	1.5	S. pseudint.	MH-B.	Cefalexin	NAC
	Wachstum
	kein Wachstum
5. CB S. pseudintermedius Cefalexin und NAC
Pippetieren: 09.08.2023
Auslesung: 10.08.2023
	mg/ml	1	2	3	4	5	6	7	8	9	10	11	12
A	X	0.051	0.053	0.052	0.050	0.052	0.052	0.050	0.051	0.278	0.052	0.052	0.052
B	1.5	0.051	0.064	0.065	0.064	0.064	0.064	0.062	0.061	0.237	0.053	0.052	0.052
C	1.25	0.051	0.066	0.065	0.066	0.066	0.065	0.062	0.062	0.227	0.053	0.052	0.051
D	1	0.052	0.078	0.070	0.069	0.068	0.068	0.066	0.066	0.224	0.053	0.263	0.051
E	0.75	0.052	0.219	0.160	0.142	0.131	0.124	0.118	0.117	0.224	0.052	0.052	0.052
F	0.5	0.051	0.305	0.160	0.141	0.124	0.115	0.105	0.098	0.225	0.053	0.052	0.052
G	0.25	0.051	0.311	0.186	0.169	0.157	0.128	0.101	0.092	0.312	0.052	0.052	0.053
H	0	0.051	0.358	0.207	0.208	0.188	0.162	0.080	0.052	0.350	0.052	0.052	0.053
	NAC/Cefa	X µg/ml	0	0.25	0.5	0.75	1	1.25	1.5	S. pseudint.	MH-B.	Cefalexin	NAC
	Wachstum
	kein Wachstum
6. CB S. pseudintermedius Cefalexin und NAC
Pippetieren: 25.07.2023
Auslesung: 26.07.2023
	mg/ml	1	2	3	4	5	6	7	8	9	10	11	12
A	X	0.049	0.050	0.050	0.048	0.050	0.050	0.049	0.050	0.292	0.052	0.051	0.052
B	1.5	0.050	0.063	0.063	0.062	0.063	0.063	0.062	0.062	0.227	0.052	0.051	0.051
C	1.25	0.410	0.063	0.065	0.063	0.065	0.064	0.064	0.062	0.222	0.053	0.052	0.051
D	1	0.051	0.067	0.069	0.067	0.067	0.066	0.064	0.065	0.223	0.052	0.052	0.052
E	0.75	0.050	0.145	0.078	0.067	0.069	0.070	0.070	0.080	0.214	0.052	0.051	0.053
F	0.5	0.051	0.248	0.159	0.133	0.128	0.121	0.111	0.108	0.223	0.052	0.050	0.051
G	0.25	0.051	0.267	0.198	0.169	0.135	0.125	0.081	0.071	0.274	0.054	0.050	0.054
H	0	0.051	0.378	0.243	0.183	0.164	0.107	0.082	0.055	0.346	0.053	0.050	0.053
	NAC/Cefa	X µg/ml	0	0.25	0.5	0.75	1	1.25	1.5	S. pseudint.	MH-B.	Cefalexin	NAC
	Wachstum
	kein Wachstum

## Sheet: F3937-1-22
1. CB S. pseudintermedius Cefalexin und NAC
Pippetieren: 13.07.2023
Auslesung: 14.07.2023
	mg/ml	1	2	3	4	5	6	7	8	9	10	11	12
A	X	0.054	0.054	0.055	0.053	0.053	0.056	0.053	0.055	0.409	0.057	0.056	0.055
B	1.5	0.058	0.085	0.075	0.074	0.075	0.076	0.073	0.073	0.256	0.057	0.056	0.055
C	1.25	0.055	0.268	0.179	0.143	0.135	0.130	0.120	0.131	0.250	0.057	0.056	0.054
D	1	0.056	0.201	0.187	0.157	0.130	0.127	0.121	0.116	0.250	0.058	0.057	0.058
E	0.75	0.055	0.212	0.169	0.157	0.135	0.125	0.112	0.101	0.254	0.072	0.057	0.056
F	0.5	0.054	0.262	0.148	0.145	0.123	0.112	0.068	0.065	0.245	0.057	0.057	0.056
G	0.25	0.055	0.274	0.146	0.143	0.121	0.118	0.075	0.065	0.253	0.058	0.056	0.055
H	0	0.059	0.335	0.202	0.189	0.159	0.139	0.110	0.079	0.284	0.058	0.055	0.061
	NAC/Cefa	X µg/ml	0	0.25	0.5	0.75	1	1.25	1.5	S. pseudint.	MH-B.	Cefalexin	NAC
	Wachstum
	kein Wachstum
2. CB S. pseudintermedius Cefalexin und NAC
Pippetieren: 13.07.2023
Auslesung: 14.07.2023
	mg/ml	1	2	3	4	5	6	7	8	9	10	11	12
A	X	0.079	0.071	0.072	0.071	0.071	0.055	0.053	0.054	0.386	0.060	0.068	0.081
B	1.5	0.071	0.096	0.078	0.075	0.074	0.075	0.074	0.073	0.258	0.059	0.064	0.072
C	1.25	0.068	0.217	0.153	0.141	0.132	0.129	0.127	0.130	0.259	0.062	0.055	0.055
D	1	0.067	0.211	0.177	0.149	0.128	0.126	0.119	0.115	0.251	0.060	0.056	0.055
E	0.75	0.066	0.219	0.168	0.157	0.136	0.125	0.111	0.099	0.252	0.060	0.056	0.055
F	0.5	0.066	0.217	0.145	0.143	0.119	0.107	0.074	0.065	0.252	0.059	0.057	0.055
G	0.25	0.067	0.275	0.154	0.160	0.125	0.105	0.081	0.068	0.298	0.062	0.056	0.055
H	0	0.082	0.342	0.237	0.208	0.162	0.147	0.060	0.058	0.356	0.070	0.055	0.056
	NAC/Cefa	X µg/ml	0	0.25	0.5	0.75	1	1.25	1.5	S. pseudint.	MH-B.	Cefalexin	NAC
	Wachstum
	kein Wachstum
3. CB S. pseudintermedius Cefalexin und NAC
Pippetieren: 13.07.2023
Auslesung: 14.07.2023
	mg/ml	1	2	3	4	5	6	7	8	9	10	11	12
A	X	0.054	0.055	0.056	0.054	0.055	0.055	0.054	0.055	0.319	0.064	0.059	0.056
B	1.5	0.055	0.077	0.076	0.074	0.073	0.075	0.073	0.078	0.258	0.060	0.058	0.058
C	1.25	0.055	0.224	0.142	0.132	0.127	0.130	0.127	0.126	0.255	0.061	0.057	0.057
D	1	0.055	0.204	0.177	0.149	0.128	0.126	0.121	0.116	0.249	0.060	0.058	0.057
E	0.75	0.055	0.208	0.167	0.154	0.130	0.123	0.107	0.100	0.260	0.063	0.057	0.057
F	0.5	0.055	0.238	0.140	0.143	0.118	0.108	0.075	0.066	0.257	0.059	0.058	0.057
G	0.25	0.057	0.296	0.151	0.173	0.129	0.109	0.080	0.059	0.290	0.059	0.059	0.058
H	0	0.056	0.420	0.268	0.220	0.172	0.107	0.060	0.057	0.412	0.061	0.057	0.063
	NAC/Cefa	X µg/ml	0	0.25	0.5	0.75	1	1.25	1.5	S. pseudint.	MH-B.	Cefalexin	NAC
	Wachstum
	kein Wachstum
4. CB S. pseudintermedius Cefalexin und NAC
Pippetieren: 13.07.2023
Auslesung: 14.07.2023
	mg/ml	1	2	3	4	5	6	7	8	9	10	11	12
A	X	0.057	0.055	0.055	0.054	0.057	0.055	0.523	0.055	0.412	0.059	0.057	0.057
B	1.5	0.055	0.088	0.073	0.069	0.068	0.069	0.068	0.068	0.257	0.056	0.055	0.054
C	1.25	0.055	0.187	0.143	0.134	0.109	0.121	0.086	0.118	0.247	0.056	0.056	0.056
D	1	0.056	0.204	0.159	0.138	0.124	0.123	0.117	0.109	0.240	0.056	0.057	0.055
E	0.75	0.054	0.187	0.159	0.151	0.130	0.119	0.114	0.104	0.244	0.058	0.056	0.055
F	0.5	0.055	0.198	0.149	0.139	0.118	0.109	0.073	0.062	0.245	0.057	0.058	0.055
G	0.25	0.055	0.212	0.158	0.138	0.119	0.101	0.073	0.063	0.244	0.057	0.056	0.056
H	0	0.057	0.299	0.191	0.171	0.139	0.119	0.126	0.096	0.281	0.057	0.055	0.058
	NAC/Cefa	X µg/ml	0	0.25	0.5	0.75	1	1.25	1.5	S. pseudint.	MH-B.	Cefalexin	NAC
	Wachstum
	kein Wachstum
5. CB S. pseudintermedius Cefalexin und NAC
Pippetieren: 13.07.2023
Auslesung: 14.07.2023
	mg/ml	1	2	3	4	5	6	7	8	9	10	11	12
A	X	0.055	0.055	0.054	0.053	0.055	0.055	0.053	0.053	0.365	0.055	0.055	0.055
B	1.5	0.054	0.078	0.078	0.072	0.069	0.073	0.069	0.071	0.264	0.056	0.055	0.054
C	1.25	0.055	0.238	0.181	0.154	0.136	0.130	0.116	0.129	0.247	0.056	0.056	0.056
D	1	0.054	0.250	0.160	0.138	0.137	0.128	0.119	0.118	0.246	0.055	0.055	0.057
E	0.75	0.054	0.232	0.163	0.155	0.133	0.125	0.106	0.093	0.249	0.055	0.055	0.057
F	0.5	0.055	0.235	0.159	0.149	0.129	0.120	0.073	0.067	0.246	0.055	0.054	0.056
G	0.25	0.054	0.289	0.163	0.165	0.122	0.109	0.066	0.070	0.257	0.056	0.056	0.056
H	0	0.460	0.387	0.240	0.209	0.164	0.148	0.058	0.061	0.341	0.055	0.055	0.061
	NAC/Cefa	X µg/ml	0	0.25	0.5	0.75	1	1.25	1.5	S. pseudint.	MH-B.	Cefalexin	NAC
	Wachstum
	kein Wachstum
6. CB S. pseudintermedius Cefalexin und NAC
Pippetieren: 13.07.2023
Auslesung: 14.07.2023
	mg/ml	1	2	3	4	5	6	7	8	9	10	11	12
A	X	0.056	0.054	0.054	0.053	0.053	0.055	0.053	0.054	0.338	0.056	0.056	0.054
B	1.5	0.055	0.083	0.074	0.075	0.073	0.072	0.070	0.071	0.254	0.056	0.055	0.054
C	1.25	0.055	0.203	0.173	0.147	0.128	0.129	0.115	0.116	0.248	0.057	0.055	0.056
D	1	0.055	0.220	0.152	0.138	0.129	0.128	0.118	0.117	0.248	0.057	0.055	0.056
E	0.75	0.055	0.200	0.158	0.151	0.131	0.126	0.104	0.097	0.250	0.057	0.055	0.056
F	0.5	0.557	0.213	0.152	0.144	0.125	0.118	0.073	0.067	0.249	0.057	0.055	0.057
G	0.25	0.054	0.268	0.161	0.155	0.114	0.105	0.071	0.068	0.265	0.056	0.056	0.057
H	0	0.055	0.380	0.224	0.207	0.165	0.141	0.060	0.059	0.368	0.057	0.055	0.060
	NAC/Cefa	X µg/ml	0	0.25	0.5	0.75	1	1.25	1.5	S. pseudint.	MH-B.	Cefalexin	NAC
	Wachstum
	kein Wachstum

## Sheet: F4049-3-22
1. CB S. pseudintermedius Cefalexin und NAC
Pippetieren: 13.07.2023
Auslesung: 14.07.2023
	mg/ml	1	2	3	4	5	6	7	8	9	10	11	12
A	X	0.054	0.054	0.055	0.053	0.054	0.055	0.053	0.054	0.254	0.054	0.053	0.054
B	1.5	0.054	0.082	0.076	0.073	0.073	0.071	0.071	0.071	0.231	0.055	0.054	0.054
C	1.25	0.054	0.239	0.118	0.105	0.105	0.097	0.091	0.091	0.233	0.055	0.055	0.055
D	1	0.054	0.214	0.161	0.141	0.129	0.126	0.120	0.121	0.229	0.055	0.055	0.055
E	0.75	0.056	0.212	0.162	0.151	0.138	0.137	0.129	0.128	0.229	0.055	0.056	0.055
F	0.5	0.054	0.232	0.155	0.146	0.137	0.138	0.132	0.128	0.229	0.055	0.056	0.055
G	0.25	0.054	0.274	0.199	0.174	0.155	0.148	0.142	0.127	0.233	0.055	0.054	0.055
H	0	0.055	0.396	0.236	0.194	0.134	0.134	0.116	0.070	0.325	0.055	0.054	0.055
	NAC/Cefa	X µg/ml	0	0.25	0.5	0.75	1	1.25	1.5	S. pseudint.	MH-B.	Cefalexin	NAC
	Wachstum
	kein Wachstum
2. CB S. pseudintermedius Cefalexin und NAC
Pippetieren: 13.07.2023
Auslesung: 14.07.2023
	mg/ml	1	2	3	4	5	6	7	8	9	10	11	12
A	X	0.055	0.053	0.054	0.052	0.053	0.054	0.053	0.053	0.281	0.055	0.054	0.054
B	1.5	0.453	0.114	0.079	0.073	0.071	0.073	0.069	0.071	0.228	0.055	0.054	0.053
C	1.25	0.053	0.242	0.156	0.109	0.098	0.119	0.085	0.119	0.226	0.055	0.055	0.080
D	1	0.055	0.231	0.170	0.136	0.126	0.125	0.117	0.124	0.233	0.055	0.055	0.054
E	0.75	0.054	0.216	0.159	0.151	0.142	0.140	0.121	0.131	0.228	0.055	0.054	0.054
F	0.5	0.055	0.246	0.149	0.141	0.139	0.139	0.116	0.128	0.230	0.054	0.054	0.054
G	0.25	0.055	0.283	0.179	0.157	0.140	0.142	0.133	0.127	0.232	0.055	0.054	0.055
H	0	0.054	0.368	0.230	0.206	0.161	0.150	0.114	0.154	0.333	0.055	0.054	0.055
	NAC/Cefa	X µg/ml	0	0.25	0.5	0.75	1	1.25	1.5	S. pseudint.	MH-B.	Cefalexin	NAC
	Wachstum
	kein Wachstum
3. CB S. pseudintermedius Cefalexin und NAC
Pippetieren: 13.07.2023
Auslesung: 14.07.2023
	mg/ml	1	2	3	4	5	6	7	8	9	10	11	12
A	X	0.059	0.056	0.056	0.055	0.056	0.057	0.057	0.056	0.295	0.056	0.057	0.059
B	1.5	0.058	0.113	0.084	0.077	0.076	0.077	0.070	0.072	0.239	0.056	0.054	0.056
C	1.25	0.057	0.198	0.169	0.127	0.123	0.145	0.108	0.106	0.231	0.056	0.054	0.055
D	1	0.057	0.196	0.154	0.140	0.133	0.133	0.111	0.111	0.229	0.056	0.055	0.055
E	0.75	0.057	0.203	0.162	0.147	0.144	0.142	0.119	0.115	0.228	0.056	0.055	0.055
F	0.5	0.057	0.204	0.145	0.140	0.139	0.138	0.123	0.117	0.223	0.056	0.054	0.055
G	0.25	0.058	0.229	0.151	0.143	0.136	0.131	0.119	0.110	0.224	0.056	0.054	0.055
H	0	0.058	0.286	0.191	0.167	0.151	0.143	0.093	0.090	0.244	0.056	0.053	0.059
	NAC/Cefa	X µg/ml	0	0.25	0.5	0.75	1	1.25	1.5	S. pseudint.	MH-B.	Cefalexin	NAC
	Wachstum
	kein Wachstum
4. CB S. pseudintermedius Cefalexin und NAC
Pippetieren: 13.07.2023
Auslesung: 14.07.2023
	mg/ml	1	2	3	4	5	6	7	8	9	10	11	12
A	X	0.053	0.052	0.053	0.052	0.052	0.054	0.051	0.052	0.226	0.056	0.055	0.056
B	1.5	0.053	0.095	0.077	0.076	0.073	0.077	0.071	0.071	0.208	0.056	0.054	0.055
C	1.25	0.054	0.202	0.104	0.113	0.108	0.103	0.106	0.111	0.208	0.056	0.053	0.054
D	1	0.053	0.162	0.127	0.124	0.115	0.116	0.111	0.109	0.210	0.056	0.054	0.055
E	0.75	0.053	0.171	0.147	0.146	0.137	0.139	0.131	0.126	0.208	0.055	0.053	0.055
F	0.5	0.054	0.189	0.136	0.134	0.133	0.138	0.132	0.126	0.209	0.055	0.054	0.053
G	0.25	0.054	0.235	0.144	0.144	0.139	0.135	0.135	0.124	0.211	0.055	0.054	0.055
H	0	0.055	0.382	0.181	0.165	0.130	0.131	0.122	0.074	0.323	0.056	0.054	0.056
	NAC/Cefa	X µg/ml	0	0.25	0.5	0.75	1	1.25	1.5	S. pseudint.	MH-B.	Cefalexin	NAC
	Wachstum
	kein Wachstum
5. CB S. pseudintermedius Cefalexin und NAC
Pippetieren: 13.07.2023
Auslesung: 14.07.2023
	mg/ml	1	2	3	4	5	6	7	8	9	10	11	12
A	X	0.054	0.053	0.053	0.052	0.053	0.054	0.051	0.053	0.280	0.056	0.054	0.056
B	1.5	0.054	0.093	0.080	0.078	0.074	0.076	0.074	0.074	0.221	0.055	0.055	0.055
C	1.25	0.054	0.221	0.128	0.113	0.115	0.107	0.099	0.107	0.222	0.055	0.056	0.058
D	1	0.054	0.188	0.137	0.126	0.117	0.118	0.112	0.111	0.229	0.055	0.053	0.054
E	0.75	0.054	0.178	0.149	0.148	0.141	0.141	0.135	0.129	0.222	0.056	0.053	0.053
F	0.5	0.054	0.208	0.140	0.140	0.140	0.139	0.139	0.128	0.231	0.056	0.053	0.053
G	0.25	0.062	0.250	0.149	0.142	0.141	0.139	0.126	0.124	0.224	0.055	0.053	0.054
H	0	0.061	0.350	0.177	0.167	0.145	0.150	0.087	0.065	0.305	0.055	0.053	0.054
	NAC/Cefa	X µg/ml	0	0.25	0.5	0.75	1	1.25	1.5	S. pseudint.	MH-B.	Cefalexin	NAC
	Wachstum
	kein Wachstum
6. CB S. pseudintermedius Cefalexin und NAC
Pippetieren: 13.07.2023
Auslesung: 14.07.2023
	mg/ml	1	2	3	4	5	6	7	8	9	10	11	12
A	X	0.054	0.053	0.054	0.052	0.052	0.054	0.051	0.053	0.256	0.055	0.054	0.057
B	1.5	0.054	0.096	0.078	0.078	0.075	0.075	0.077	0.073	0.225	0.055	0.055	0.054
C	1.25	0.054	0.220	0.129	0.121	0.104	0.109	0.093	0.113	0.223	0.055	0.054	0.054
D	1	0.053	0.191	0.143	0.129	0.121	0.119	0.115	0.113	0.222	0.056	0.056	0.054
E	0.75	0.054	0.189	0.155	0.149	0.142	0.142	0.136	0.129	0.222	0.056	0.055	0.054
F	0.5	0.054	0.227	0.143	0.142	0.140	0.143	0.135	0.131	0.221	0.056	0.054	0.053
G	0.25	0.054	0.265	0.151	0.149	0.140	0.144	0.138	0.125	0.226	0.055	0.054	0.053
H	0	0.056	0.358	0.181	0.162	0.135	0.137	0.086	0.067	0.334	0.056	0.054	0.054
	NAC/Cefa	X µg/ml	0	0.25	0.5	0.75	1	1.25	1.5	S. pseudint.	MH-B.	Cefalexin	NAC
	Wachstum
	kein Wachstum

## Sheet: F240-1-23
ZUM VERGLEICH (Reader-Reparatur), aber Fehler in Kontrolle
CB S. pseudintermedius Cefalexin und NAC
Pippetieren: 25.07.2023
Auslesung: 26.07.2023
	mg/ml	1	2	3	4	5	6	7	8	9	10	11	12
A	X	0.051	0.051	0.052	0.051	0.052	0.053	0.050	0.050	0.258	0.053	0.052	0.053
B	1.5	0.051	0.068	0.067	0.067	0.067	0.071	0.064	0.066	0.224	0.053	0.053	0.053
C	1.25	0.051	0.076	0.072	0.068	0.071	0.072	0.067	0.068	0.207	0.052	0.052	0.052
D	1	0.051	0.078	0.077	0.072	0.071	0.074	0.072	0.069	0.204	0.053	0.053	0.053
E	0.75	0.052	0.178	0.098	0.092	0.087	0.078	0.081	0.080	0.199	0.053	0.052	0.053
F	0.5	0.052	0.227	0.167	0.161	0.128	0.123	0.113	0.099	0.198	0.053	0.365	0.053
G	0.25	0.052	0.279	0.201	0.151	0.119	0.104	0.069	0.062	0.226	0.052	0.051	0.052
H	0	0.052	0.408	0.231	0.193	0.166	0.063	0.095	0.051	0.355	0.053	0.050	0.056
	NAC/Cefa	X µg/ml	0	0.25	0.5	0.75	1	1.25	1.5	S. pseudint.	MH-B.	Cefalexin	NAC
	Wachstum
	kein Wachstum
CB S. pseudintermedius Cefalexin und NAC
Pippetieren: 25.07.2023
Auslesung: 26.07.2023
	mg/ml	1	2	3	4	5	6	7	8	9	10	11	12
A	X	0.051	0.051	0.052	0.049	0.050	0.051	0.049	0.048	0.299	0.051	0.051	0.051
B	1.5	0.051	0.066	0.067	0.065	0.065	0.065	0.063	0.063	0.224	0.051	0.052	0.051
C	1.25	0.051	0.071	0.071	0.069	0.068	0.069	0.068	0.066	0.213	0.051	0.052	0.051
D	1	0.051	0.078	0.074	0.070	0.069	0.068	0.067	0.067	0.202	0.269	0.051	0.051
E	0.75	0.051	0.198	0.110	0.096	0.082	0.081	0.076	0.075	0.204	0.052	0.050	0.052
F	0.5	0.051	0.199	0.150	0.129	0.122	0.117	0.106	0.092	0.195	0.052	0.050	0.051
G	0.25	0.052	0.260	0.185	0.139	0.114	0.085	0.064	0.056	0.208	0.052	0.050	0.051
H	0	0.057	0.351	0.220	0.184	0.161	0.059	0.052	0.050	0.327	0.052	0.050	0.053
	NAC/Cefa	X µg/ml	0	0.25	0.5	0.75	1	1.25	1.5	S. pseudint.	MH-B.	Cefalexin	NAC
	Wachstum
	kein Wachstum
ab hier nach Reader-Reparatur
1. CB S. pseudintermedius Cefalexin und NAC
Pippetieren: 14.09.2023
Auslesung: 15.09.2023
	mg/ml	1	2	3	4	5	6	7	8	9	10	11	12
A	X	0.057	0.057	0.057	0.056	0.056	0.394	0.055	0.056	0.320	0.057	0.056	0.061
B	1.5	0.057	0.129	0.100	0.094	0.083	0.081	0.083	0.076	0.263	0.056	0.056	0.056
C	1.25	0.057	0.258	0.137	0.121	0.116	0.114	0.108	0.108	0.241	0.059	0.057	0.056
D	1	0.057	0.219	0.161	0.159	0.136	0.135	0.127	0.124	0.239	0.057	0.059	0.057
E	0.75	0.058	0.246	0.168	0.165	0.143	0.133	0.119	0.106	0.241	0.057	0.058	0.056
F	0.5	0.057	0.272	0.172	0.157	0.137	0.125	0.094	0.064	0.237	0.056	0.057	0.057
G	0.25	0.058	0.262	0.216	0.220	0.142	0.140	0.104	0.085	0.237	0.056	0.056	0.057
H	0	0.062	0.366	0.261	0.229	0.203	0.203	0.180	0.069	0.345	0.058	0.057	0.063
	NAC/Cefa	X µg/ml	0	0.25	0.5	0.75	1	1.25	1.5	S. pseudint.	MH-B.	Cefalexin	NAC
	Wachstum
	kein Wachstum
2. CB S. pseudintermedius Cefalexin und NAC
Pippetieren: 14.09.2023
Auslesung: 15.09.2023
	mg/ml	1	2	3	4	5	6	7	8	9	10	11	12
A	X	0.076	0.052	0.053	0.051	0.052	0.052	0.051	0.052	0.319	0.055	0.053	0.054
B	1.5	0.069	0.121	0.096	0.089	0.082	0.084	0.080	0.080	0.274	0.054	0.053	0.052
C	1.25	0.068	0.209	0.133	0.126	0.106	0.109	0.110	0.097	0.263	0.054	0.053	0.053
D	1	0.068	0.231	0.162	0.151	0.135	0.132	0.126	0.122	0.258	0.054	0.054	0.053
E	0.75	0.068	0.248	0.166	0.160	0.142	0.126	0.119	0.109	0.258	0.054	0.054	0.052
F	0.5	0.068	0.264	0.173	0.158	0.141	0.126	0.097	0.068	0.262	0.054	0.054	0.053
G	0.25	0.074	0.291	0.195	0.168	0.145	0.150	0.103	0.090	0.275	0.053	0.054	0.053
H	0	0.082	0.402	0.292	0.251	0.247	0.208	0.182	0.076	0.370	0.054	0.053	0.054
	NAC/Cefa	X µg/ml	0	0.25	0.5	0.75	1	1.25	1.5	S. pseudint.	MH-B.	Cefalexin	NAC
	Wachstum
	kein Wachstum
3. CB S. pseudintermedius Cefalexin und NAC
Pippetieren: 14.09.2023
Auslesung: 15.09.2023
	mg/ml	1	2	3	4	5	6	7	8	9	10	11	12
A	X	0.079	0.065	0.063	0.062	0.062	0.064	0.061	0.064	0.417	0.066	0.065	0.071
B	1.5	0.069	0.123	0.093	0.085	0.082	0.085	0.083	0.081	0.348	0.062	0.066	0.068
C	1.25	0.063	0.274	0.145	0.118	0.119	0.115	0.108	0.092	0.259	0.061	0.061	0.063
D	1	0.064	0.213	0.160	0.156	0.136	0.133	0.127	0.122	0.264	0.061	0.060	0.061
E	0.75	0.063	0.233	0.164	0.161	0.136	0.127	0.116	0.108	0.264	0.062	0.059	0.061
F	0.5	0.063	0.281	0.171	0.154	0.133	0.120	0.092	0.072	0.254	0.063	0.059	0.060
G	0.25	0.505	0.233	0.171	0.158	0.142	0.127	0.099	0.075	0.254	0.062	0.059	0.062
H	0	0.067	0.316	0.255	0.217	0.187	0.181	0.160	0.139	0.306	0.067	0.064	0.070
	NAC/Cefa	X µg/ml	0	0.25	0.5	0.75	1	1.25	1.5	S. pseudint.	MH-B.	Cefalexin	NAC
	Wachstum
	kein Wachstum
4. CB S. pseudintermedius Cefalexin und NAC
Pippetieren: 14.09.2023
Auslesung: 15.09.2023
	mg/ml	1	2	3	4	5	6	7	8	9	10	11	12
A	X	0.064	0.062	0.065	0.062	0.063	0.065	0.063	0.064	0.329	0.060	0.063	0.063
B	1.5	0.059	0.110	0.093	0.087	0.093	0.087	0.083	0.078	0.264	0.056	0.056	0.057
C	1.25	0.059	0.262	0.140	0.118	0.118	0.119	0.112	0.100	0.255	0.057	0.056	0.058
D	1	0.060	0.246	0.161	0.154	0.136	0.134	0.127	0.123	0.251	0.057	0.056	0.059
E	0.75	0.059	0.254	0.169	0.163	0.141	0.132	0.124	0.108	0.254	0.057	0.057	0.057
F	0.5	0.060	0.255	0.176	0.160	0.138	0.129	0.098	0.063	0.245	0.057	0.060	0.057
G	0.25	0.060	0.296	0.232	0.221	0.159	0.131	0.108	0.107	0.273	0.058	0.056	0.059
H	0	0.060	0.407	0.283	0.264	0.218	0.214	0.144	0.065	0.389	0.058	0.056	0.064
	NAC/Cefa	X µg/ml	0	0.25	0.5	0.75	1	1.25	1.5	S. pseudint.	MH-B.	Cefalexin	NAC
	Wachstum
	kein Wachstum
5. CB S. pseudintermedius Cefalexin und NAC
Pippetieren: 14.09.2023
Auslesung: 15.09.2023
	mg/ml	1	2	3	4	5	6	7	8	9	10	11	12
A	X	0.053	0.053	0.053	0.052	0.052	0.053	0.052	0.053	0.353	0.054	0.053	0.054
B	1.5	0.053	0.087	0.076	0.073	0.071	0.072	0.070	0.071	0.298	0.054	0.054	0.053
C	1.25	0.054	0.160	0.096	0.089	0.087	0.081	0.078	0.081	0.261	0.054	0.054	0.059
D	1	0.054	0.215	0.166	0.137	0.128	0.128	0.108	0.110	0.251	0.054	0.054	0.053
E	0.75	0.054	0.245	0.165	0.154	0.138	0.138	0.106	0.102	0.246	0.054	0.054	0.056
F	0.5	0.055	0.257	0.163	0.144	0.124	0.115	0.061	0.061	0.242	0.054	0.054	0.054
G	0.25	0.056	0.309	0.175	0.149	0.131	0.117	0.065	0.065	0.246	0.054	0.053	0.054
H	0	0.055	0.351	0.251	0.213	0.188	0.184	0.055	0.061	0.352	0.056	0.052	0.055
	NAC/Cefa	X µg/ml	0	0.25	0.5	0.75	1	1.25	1.5	S. pseudint.	MH-B.	Cefalexin	NAC
	Wachstum
	kein Wachstum
6. CB S. pseudintermedius Cefalexin und NAC
Pippetieren: 14.09.2023
Auslesung: 15.09.2023
	mg/ml	1	2	3	4	5	6	7	8	9	10	11	12
A	X	0.053	0.053	0.053	0.052	0.052	0.055	0.052	0.052	0.343	0.054	0.052	0.052
B	1.5	0.053	0.088	0.075	0.071	0.071	0.070	0.068	0.068	0.259	0.054	0.053	0.053
C	1.25	0.053	0.247	0.106	0.092	0.084	0.084	0.075	0.078	0.241	0.054	0.053	0.053
D	1	0.053	0.247	0.157	0.131	0.128	0.127	0.114	0.117	0.244	0.054	0.053	0.053
E	0.75	0.053	0.253	0.167	0.161	0.140	0.139	0.102	0.104	0.247	0.054	0.053	0.053
F	0.5	0.054	0.240	0.181	0.150	0.134	0.121	0.061	0.063	0.247	0.054	0.054	0.053
G	0.25	0.054	0.327	0.237	0.177	0.143	0.127	0.056	0.058	0.275	0.054	0.053	0.053
H	0	0.054	0.383	0.245	0.239	0.207	0.196	0.079	0.058	0.374	0.054	0.053	0.055
	NAC/Cefa	X µg/ml	0	0.25	0.5	0.75	1	1.25	1.5	S. pseudint.	MH-B.	Cefalexin	NAC
	Wachstum
	kein Wachstum

## Sheet: DMS 25714
1, CB S, pseudintermedius Cefalexin und NAC
Pippetieren: 15,09,2023
Auslesung: 16,09,2023
	mg/ml	1	2	3	4	5	6	7	8	9	10	11	12
A	X	0.061	0.055	0.055	0.054	0.054	0.056	0.054	0.054	0.209	0.057	0.056	0.057
B	1.5	0.057	0.068	0.067	0.066	0.067	0.068	0.065	0.066	0.196	0.056	0.054	0.056
C	1.25	0.059	0.072	0.071	0.065	0.068	0.069	0.067	0.067	0.188	0.056	0.054	0.056
D	1	0.057	0.203	0.167	0.155	0.154	0.158	0.149	0.143	0.186	0.057	0.055	0.057
E	0.75	0.057	0.21	0.18	0.169	0.168	0.17	0.167	0.162	0.183	0.056	0.056	0.057
F	0.5	0.058	0.193	0.135	0.125	0.126	0.13	0.126	0.122	0.183	0.057	0.055	0.056
G	0.25	0.058	0.257	0.12	0.116	0.116	0.114	0.116	0.115	0.187	0.056	0.054	0.056
H	0	0.063	0.378	0.261	0.234	0.234	0.25	0.248	0.252	0.343	0.062	0.053	0.063
	NAC/Cefa	X µg/ml	0	0.25	0.5	0.75	1	1.25	1.5	S, pseudint,	MH-B,	Cefalexin	NAC
	Wachstum
	kein Wachstum
2, CB S, pseudintermedius Cefalexin und NAC
Pippetieren: 15,09,2023
Auslesung: 16,09,2023
	mg/ml	1	2	3	4	5	6	7	8	9	10	11	12
A	X	0.053	0.052	0.053	0.052	0.052	0.054	0.052	0.204	0.216	0.055	0.053	0.054
B	1.5	0.053	0.065	0.065	0.062	0.064	0.065	0.063	0.062	0.187	0.055	0.055	0.053
C	1.25	0.053	0.07	0.065	0.064	0.064	0.066	0.063	0.064	0.177	0.055	0.053	0.053
D	1	0.054	0.224	0.189	0.161	0.157	0.161	0.123	0.158	0.18	0.055	0.054	0.054
E	0.75	0.053	0.226	0.173	0.166	0.166	0.163	0.16	0.155	0.177	0.202	0.054	0.054
F	0.5	0.054	0.195	0.122	0.118	0.118	0.121	0.119	0.114	0.18	0.055	0.054	0.053
G	0.25	0.054	0.269	0.129	0.115	0.111	0.112	0.108	0.114	0.181	0.054	0.054	0.053
H	0	0.054	0.416	0.256	0.256	0.293	0.274	0.271	0.231	0.378	0.054	0.053	0.054
	NAC/Cefa	X µg/ml	0	0.25	0.5	0.75	1	1.25	1.5	S, pseudint,	MH-B,	Cefalexin	NAC
	Wachstum
	kein Wachstum
3, CB S, pseudintermedius Cefalexin und NAC
Pippetieren: 15,09,2023
Auslesung: 16,09,2023
	mg/ml	1	2	3	4	5	6	7	8	9	10	11	12
A	X	0.054	0.054	0.054	0.052	0.053	0.263	0.051	0.053	0.261	0.056	0.055	0.055
B	1.5	0.053	0.069	0.067	0.063	0.064	0.066	0.065	0.065	0.176	0.056	0.054	0.054
C	1.25	0.054	0.232	0.12	0.085	0.08	0.089	0.083	0.085	0.169	0.056	0.054	0.054
D	1	0.054	0.227	0.164	0.15	0.151	0.151	0.142	0.147	0.17	0.056	0.052	0.054
E	0.75	0.053	0.218	0.16	0.143	0.138	0.135	0.138	0.137	0.169	0.056	0.055	0.053
F	0.5	0.055	0.232	0.125	0.111	0.109	0.11	0.107	0.108	0.166	0.056	0.055	0.052
G	0.25	0.057	0.272	0.118	0.103	0.11	0.103	0.102	0.103	0.172	0.056	0.055	0.054
H	0	0.054	0.378	0.239	0.24	0.22	0.251	0.249	0.242	0.342	0.056	0.054	0.055
	NAC/Cefa	X µg/ml	0	0.25	0.5	0.75	1	1.25	1.5	S, pseudint,	MH-B,	Cefalexin	NAC
	Wachstum
	kein Wachstum
4, CB S, pseudintermedius Cefalexin und NAC
Pippetieren: 15,09,2023
Auslesung: 16,09,2023
	mg/ml	1	2	3	4	5	6	7	8	9	10	11	12
A	X	0.066	0.059	0.059	0.057	0.056	0.058	0.056	0.057	0.304	0.059	0.062	0.065
B	1.5	0.057	0.069	0.067	0.064	0.065	0.066	0.064	0.066	0.193	0.057	0.057	0.058
C	1.25	0.057	0.183	0.108	0.083	0.085	0.093	0.084	0.083	0.183	0.058	0.055	0.056
D	1	0.057	0.185	0.163	0.156	0.153	0.162	0.151	0.161	0.176	0.057	0.056	0.057
E	0.75	0.057	0.2	0.166	0.149	0.148	0.151	0.144	0.137	0.176	0.057	0.056	0.056
F	0.5	0.057	0.182	0.132	0.118	0.115	0.116	0.114	0.112	0.172	0.057	0.055	0.057
G	0.25	0.057	0.192	0.116	0.112	0.112	0.112	0.109	0.112	0.182	0.057	0.056	0.058
H	0	0.057	0.322	0.199	0.18	0.196	0.188	0.201	0.207	0.321	0.059	0.055	0.063
	NAC/Cefa	X µg/ml	0	0.25	0.5	0.75	1	1.25	1.5	S, pseudint,	MH-B,	Cefalexin	NAC
	Wachstum
	kein Wachstum
5, CB S, pseudintermedius Cefalexin und NAC
Pippetieren: 15,09,2023
Auslesung: 16,09,2023
	mg/ml	1	2	3	4	5	6	7	8	9	10	11	12
A	X	0.061	0.056	0.057	0.056	0.056	0.057	0.055	0.056	0.301	0.058	0.056	0.064
B	1.5	0.056	0.065	0.065	0.063	0.064	0.064	0.062	0.062	0.232	0.057	0.057	0.056
C	1.25	0.056	0.163	0.092	0.14	0.087	0.085	0.079	0.098	0.198	0.058	0.056	0.056
D	1	0.056	0.178	0.152	0.148	0.146	0.145	0.149	0.153	0.186	0.059	0.056	0.056
E	0.75	0.056	0.207	0.179	0.166	0.162	0.153	0.151	0.154	0.181	0.06	0.055	0.059
F	0.5	0.056	0.18	0.132	0.121	0.118	0.119	0.108	0.106	0.18	0.058	0.055	0.059
G	0.25	0.056	0.177	0.126	0.116	0.115	0.116	0.112	0.113	0.181	0.058	0.056	0.058
H	0	0.06	0.26	0.163	0.155	0.145	0.15	0.15	0.152	0.202	0.059	0.055	0.059
	NAC/Cefa	X µg/ml	0	0.25	0.5	0.75	1	1.25	1.5	S, pseudint,	MH-B,	Cefalexin	NAC
	Wachstum
	kein Wachstum
6, CB S, pseudintermedius Cefalexin und NAC
Pippetieren: 26,09,2023
Auslesung: 27,09,2023
	mg/ml	1	2	3	4	5	6	7	8	9	10	11	12
A	X	0.053	0.053	0.053	0.052	0.053	0.054	0.051	0.056	0.224	0.056	0.054	0.054
B	1.5	0.053	0.068	0.066	0.065	0.065	0.066	0.064	0.066	0.185	0.055	0.054	0.053
C	1.25	0.053	0.167	0.088	0.082	0.082	0.102	0.091	0.1	0.182	0.055	0.053	0.053
D	1	0.053	0.169	0.146	0.147	0.137	0.141	0.138	0.132	0.18	0.056	0.054	0.053
E	0.75	0.053	0.199	0.169	0.155	0.159	0.162	0.17	0.134	0.179	0.056	0.053	0.054
F	0.5	0.054	0.175	0.128	0.128	0.122	0.127	0.124	0.121	0.181	0.055	0.053	0.053
G	0.25	0.053	0.219	0.126	0.112	0.111	0.12	0.12	0.116	0.207	0.054	0.053	0.053
H	0	0.054	0.343	0.247	0.241	0.243	0.227	0.246	0.233	0.41	0.055	0.054	0.056
	NAC/Cefa	X µg/ml	0	0.25	0.5	0.75	1	1.25	1.5	S, pseudint,	MH-B,	Cefalexin	NAC
	Wachstum
	kein Wachstum
