# Supplementary material for: In Vitro Antibacterial Efficacy of Cetirizine and N-Acetylcysteine Alone and in Combination with Cefalexin on Canine Methicillin-Sensitive and -Resistant Staphylococcus pseudintermedius
Source: Pathogens. 2026 May 29;15(6):589. doi: 10.3390/pathogens15060589 (PMC13304878; doi:10.3390/pathogens15060589)
Supplement: Supplementary file 1 [file pathogens-15-00589-s001.zip › Supplementary Files/Mikrodilution/Mikrodilution MRSP 23.xlsx]

## Sheet: MHK
Isolat	MHK
F1203-1-21	2
F1601-2-21	1.5
F2905-1-21	1.5
F1884-1-21	2
F2859-2-21	2.5

## Sheet: F 2859-2-21
Mikrodilution NAC + Staphylococcus pseudintermedius
Datum: 21.11.2023
MaP
	1	2	3	4	5	6	7	8	9	10	11	12
[mg/ml]	0	0.5	1	1.5	2	2.5	3	3.5	4	MH	MH+NAC	Leer
A	X	X	X	X	X
B	X	X	X	X	X
C	X	X	X	X	X
D	X	X	X	X	X
E	X	X	X	X	X
F	X	X	X	X	X
G	X	X	X	X	X
H	X	X	X	X	X
Mikrodilution NAC + Staphylococcus pseudintermedius
Datum: 21.11.2023
MaP
	1	2	3	4	5	6	7	8	9	10	11	12
[mg/ml]	0	0.5	1	1.5	2	2.5	3	3.5	4	MH	MH+NAC	Leer
A	X	X	X	X	X
B	X	X	X	X	X
C	X	X	X	X	X
D	X	X	X	X	X
E	X	X	X	X	X
F	X	X	X	X	X
G	X	X	X	X	X
H	X	X	X	X	X

## Sheet: F 1203-1-21
Mikrodilution NAC + Staphylococcus pseudintermedius
Datum: 13.06.2023
MaP
	1	2	3	4	5	6	7	8	9	10	11	12
[mg/ml]	0	0.5	1	1.5	2	2.5	3	3.5	4	MH	MH+NAC	Leer
A	X	X	X	X
B	X	X	X	(X)
C	X	X	X	(X)
D	X	X	X	(X)
E	X	X	X	(X)
F	X	X	X	(X)
G	X	X	X	(X)
H	X	X	X	(X)
Mikrodilution NAC + Staphylococcus pseudintermedius
Datum: 16.06.2023
MaP
	1	2	3	4	5	6	7	8	9	10	11	12
[mg/ml]	0	0.5	1	1.5	2	2.5	3	3.5	4	MH	MH+NAC	Leer
A	X	X	X	(X)
B	X	X	X	(X)
C	X	X	X	(X)
D	X	X	X	(X)
E	X	X	X	(X)
F	X	X	X	(X)
G	X	X	X	(X)
H	X	X	X	(X)
Mikrodilution NAC + Staphylococcus pseudintermedius
Datum: 16.06.2023
MaP
	1	2	3	4	5	6	7	8	9	10	11	12
[mg/ml]	0	0.5	1	1.5	2	2.5	3	3.5	4	MH	MH+NAC	Leer
A	X	X	X	(X)
B	X	X	X	(X)
C	X	X	X	(X)
D	X	X	X	(X)
E	X	X	X	(X)
F	X	X	X	(X)
G	X	X	X	(X)
H	X	X	X	(X)

## Sheet: F 1601-2-21
Mikrodilution NAC + Staphylococcus pseudintermedius
Datum: 26.06.2023
	1	2	3	4	5	6	7	8	9	10	11	12
[mg/ml]	0	0.5	1	1.5	2	2.5	3	3.5	4	MH	MH+NAC	Leer
A	X	X	X
B	X	X	X
C	X	X	X
D	X	X	X
E	X	X	X
F	X	X	X
G	X	X	X
H	X	X	X
Mikrodilution NAC + Staphylococcus pseudintermedius
Datum: 26.06.2023
	1	2	3	4	5	6	7	8	9	10	11	12
[mg/ml]	0	0.5	1	1.5	2	2.5	3	3.5	4	MH	MH+NAC	Leer
A	X	X	X
B	X	X	X
C	X	X	X
D	X	X	X
E	X	X	X
F	X	X	X
G	X	X	X
H	X	X	X

## Sheet: F 2905-1-21
Mikrodilution NAC + Staphylococcus pseudintermedius
Datum: 26.06.2023
	1	2	3	4	5	6	7	8	9	10	11	12
[mg/ml]	0	0.5	1	1.5	2	2.5	3	3.5	4	MH	MH+NAC	Leer
A	X	X	X
B	X	X	X
C	X	X	X
D	X	X	X
E	X	X	X
F	X	X	X
G	X	X	X
H	X	X	X
Mikrodilution NAC + Staphylococcus pseudintermedius
Datum: 26.06.2023
	1	2	3	4	5	6	7	8	9	10	11	12
[mg/ml]	0	0.5	1	1.5	2	2.5	3	3.5	4	MH	MH+NAC	Leer
A	X	X	X
B	X	X	X
C	X	X	X
D	X	X	X
E	X	X	X
F	X	X	X
G	X	X	X
H	X	X	X

## Sheet: F 1884-1-21
Mikrodilution NAC + Staphylococcus pseudintermedius
Datum: 04.07.2023
	1	2	3	4	5	6	7	8	9	10	11	12
[mg/ml]	0	0.5	1	1.5	2	2.5	3	3.5	4	MH	MH+NAC	Leer
A	X	X	X	(X)
B	X	X	X	(X)
C	X	X	X	(X)
D	X	X	X	(X)
E	X	X	X	(X)
F	X	X	X	(X)
G	X	X	X	(X)
H	X	X	X	(X)
Mikrodilution NAC + Staphylococcus pseudintermedius
Datum: 04.07.2023
	1	2	3	4	5	6	7	8	9	10	11	12
[mg/ml]	0	0.5	1	1.5	2	2.5	3	3.5	4	MH	MH+NAC	Leer
A	X	X	X	(X)
B	X	X	X	(X)
C	X	X	X	(X)
D	X	X	X	(X)
E	X	X	X	(X)
F	X	X	X	(X)
G	X	X	X	(X)
H	X	X	X	(X)
