# Supplementary material for: In Vitro Antibacterial Efficacy of Cetirizine and N-Acetylcysteine Alone and in Combination with Cefalexin on Canine Methicillin-Sensitive and -Resistant Staphylococcus pseudintermedius
Source: Pathogens. 2026 May 29;15(6):589. doi: 10.3390/pathogens15060589 (PMC13304878; doi:10.3390/pathogens15060589)
Supplement: Supplementary file 1 [file pathogens-15-00589-s001.zip › Supplementary Files/Mikrodilution/Mikrodilution SP 23.xlsx]

## Sheet: MHK
Isolat	MHK
F240-1-23	2
F4053-1-22	2
F3937-1-22	1.5
F4080-1-22	1.5
F4049-3-22	2

## Sheet: F 240-1-23
Mikrodilution NAC + Staphylococcus pseudintermedius
Datum: 13.06.2023
MaP
	1	2	3	4	5	6	7	8	9	10	11	12
[mg/ml]	0	0.5	1	1.5	2	2.5	3	3.5	4	MH	MH+NAC	Leer
A	X	X	X	X
B	X	X	X	(X)
C	X	X	X	(X)
D	X	X	X	(X)
E	X	X	X	(X)
F	X	X	X	(X)
G	X	X	X	(X)
H	X	X	X	X
Mikrodilution NAC + Staphylococcus pseudintermedius
Datum: 13.06.2023
MaP
	1	2	3	4	5	6	7	8	9	10	11	12
[mg/ml]	0	0.5	1	1.5	2	2.5	3	3.5	4	MH	MH+NAC	Leer
A	X	X	X	X
B	X	X	X	(X)
C	X	X	X	(X)
D	X	X	X	(X)
E	X	X	X	(X)
F	X	X	X	(X)
G	X	X	X	(X)
H	X	X	X	(X)

## Sheet: F 4053-1-22
Mikrodilution NAC + Staphylococcus pseudintermedius
Datum: 19.06.2023
MaP
	1	2	3	4	5	6	7	8	9	10	11	12
[mg/ml]	0	0.5	1	1.5	2	2.5	3	3.5	4	MH	MH+NAC	Leer
A	X	X	X	(X)
B	X	X	X	(X)
C	X	X	X	(X)
D	X	X	X	(X)
E	X	X	X	(X)
F	X	X	X	(X)
G	X	X	X	(X)
H	X	X	X	(X)
Mikrodilution NAC + Staphylococcus pseudintermedius
Datum: 21.11.2023
MaP
	1	2	3	4	5	6	7	8	9	10	11	12
[mg/ml]	0	0.5	1	1.5	2	2.5	3	3.5	4	MH	MH+NAC	Leer
A	X	X	X	(X)
B	X	X	X	(X)
C	X	X	X	(X)
D	X	X	X	(X)
E	X	X	X	(X)
F	X	X	X	(X)
G	X	X	X	(X)
H	X	X	X	(X)

## Sheet: F 3937-1-22
Mikrodilution NAC + Staphylococcus pseudintermedius
Datum: 27.06.2023
	1	2	3	4	5	6	7	8	9	10	11	12
[mg/ml]	0	0.5	1	1.5	2	2.5	3	3.5	4	MH	MH+NAC	Leer
A	X	X	X
B	X	X	(X)
C	X	X	(X)
D	X	X	(X)
E	X	X	(X)
F	X	X	(X)
G	X	X	(X)
H	X	X	(X)
Mikrodilution NAC + Staphylococcus pseudintermedius
Datum: 27.06.2023
	1	2	3	4	5	6	7	8	9	10	11	12
[mg/ml]	0	0.5	1	1.5	2	2.5	3	3.5	4	MH	MH+NAC	Leer
A	X	X	X
B	X	X	(X)
C	X	X	(X)
D	X	X	(X)
E	X	X	(X)
F	X	X	(X)
G	X	X	(X)
H	X	X	(X)

## Sheet: F 4080-1-22
Mikrodilution NAC + Staphylococcus pseudintermedius
Datum: 27.06.2023
	1	2	3	4	5	6	7	8	9	10	11	12
[mg/ml]	0	0.5	1	1.5	2	2.5	3	3.5	4	MH	MH+NAC	Leer
A	X	X	X
B	X	X	X
C	X	X	X
D	X	X	X
E	X	X	X
F	X	X	X
G	X	X	X
H	X	X	X
Mikrodilution NAC + Staphylococcus pseudintermedius
Datum: 27.06.2023
	1	2	3	4	5	6	7	8	9	10	11	12
[mg/ml]	0	0.5	1	1.5	2	2.5	3	3.5	4	MH	MH+NAC	Leer
A	X	X	X
B	X	X	X
C	X	X	X
D	X	X	X
E	X	X	X
F	X	X	X
G	X	X	X
H	X	X	X

## Sheet: F 4049-3-22
Mikrodilution NAC + Staphylococcus pseudintermedius
Datum: 04.07.2023
	1	2	3	4	5	6	7	8	9	10	11	12
[mg/ml]	0	0.5	1	1.5	2	2.5	3	3.5	4	MH	MH+NAC	Leer
A	X	X	X	(X)
B	X	X	X	(X)
C	X	X	X	(X)
D	X	X	X	(X)
E	X	X	X	(X)
F	X	X	X	(X)
G	X	X	X	(X)
H	X	X	X	(X)
Mikrodilution NAC + Staphylococcus pseudintermedius
Datum: 04.07.2023
	1	2	3	4	5	6	7	8	9	10	11	12
[mg/ml]	0	0.5	1	1.5	2	2.5	3	3.5	4	MH	MH+NAC	Leer
A	X	X	X	(X)
B	X	X	X	(X)
C	X	X	X	(X)
D	X	X	X	(X)
E	X	X	X	(X)
F	X	X	X	(X)
G	X	X	X	(X)
H	X	X	X	(X)

## Sheet: DMS 25714
Mikrodilution NAC + Staphylococcus pseudintermedius
Datum: 28.08.2023
	1	2	3	4	5	6	7	8	9	10	11	12
[mg/ml]	0	0.5	1	1.5	2	2.5	3	3.5	4	MH	MH+NAC	Leer
A	X	X	X
B	X	X	X
C	X	X	X
D	X	X	X
E	X	X	X
F	X	X	X
G	X	X	X
H	X	X	X
Mikrodilution NAC + Staphylococcus pseudintermedius
Datum: 28.08.2023
	1	2	3	4	5	6	7	8	9	10	11	12
[mg/ml]	0	0.5	1	1.5	2	2.5	3	3.5	4	MH	MH+NAC	Leer
A	X	X	X
B	X	X	X
C	X	X	X
D	X	X	X
E	X	X	X
F	X	X	X
G	X	X	X
H	X	X	X
Mikrodilution NAC + Staphylococcus pseudintermedius
Datum: 28.08.2023
	1	2	3	4	5	6	7	8	9	10	11	12
[mg/ml]	0	0.5	1	1.5	2	2.5	3	3.5	4	MH	MH+NAC	Leer
A	X	X	X
B	X	X	X
C	X	X	X
D	X	X	X
E	X	X	X
F	X	X	X
G	X	X	X
H	X	X	X
